# Supplementary material for: Isobaric Tags for Relative and Absolute Quantitation in Proteomic Analysis of Potential Biomarkers in Invasive Cancer, Ductal Carcinoma In Situ, and Mammary Fibroadenoma
Source: Front Oncol. 2020 Oct 21;10:574552. doi: 10.3389/fonc.2020.574552 (PMC7640741; doi:10.3389/fonc.2020.574552)
Supplement: Supplementary Data sheet 1 — Annotation and enrichment informations of up/down-regulated proteins of IBC tissues compared to adjacent and normal tissues. [file DataSheet_1.xlsx]

## Sheet: Annotation
Input ID	Gene ID	Type	Tax ID	Homologene Gene ID	Homologene Gene Tax ID	Gene Symbol	Description	Biological Process (GO)	Kinase Class (UniProt)	Protein Function (Protein Atlas)	Subcellular Location (Protein Atlas)	Drug (DrugBank)	Canonical Pathways	Hallmark Gene Sets	hsa04610 Complement and coagulation cas	GO:0002576 platelet degranulation	GO:0051346 negative regulation of hydrola	R-HSA-2168880 Scavenging of heme from plasma	GO:0043062 extracellular structure organi	R-HSA-381426 Regulation of Insulin-like Gro	GO:0019835 cytolysis	R-HSA-140875 Common Pathway of Fibrin Clot	GO:0006953 acute-phase response	GO:0030199 collagen fibril organization	GO:0031589 cell-substrate adhesion	GO:0043691 reverse cholesterol transport	GO:1903510 mucopolysaccharide metabolic p	GO:0001817 regulation of cytokine product	GO:0002683 negative regulation of immune	GO:0045765 regulation of angiogenesis	GO:0010942 positive regulation of cell de	GO:0007044 cell-substrate junction assemb	GO:0051131 chaperone-mediated protein com	GO:0070268 cornification
hCG	1081	gene_synonym	H. sapiens	1081	H. sapiens	CGA	glycoprotein hormones, alpha polypeptide	GO:0006590 thyroid hormone generation;GO:0010893 positive regulation of steroid biosynthetic process;GO:0042403 thyroid hormone metabolic process					(M115)PID REG GR PATHWAY		1	0	0	0	0	0	0	0	0	0	0	1	0	0	0	0	0	0	0	0
TUFM	7284	symbol	H. sapiens	7284	H. sapiens	TUFM	Tu translation elongation factor, mitochondrial	GO:0070125 mitochondrial translational elongation;GO:0045471 response to ethanol;GO:0032543 mitochondrial translation			Mitochondria(Enhanced)	Guanosine-5'-Diphosphate (Translation elongation factor activity)	(M8873)ST FAS SIGNALING PATHWAY	(M5926)HALLMARK MYC TARGETS V1	0	0	0	1	0	0	0	0	0	0	0	0	0	0	0	0	0	0	0	0
HSPA4	3308	symbol	H. sapiens	3308	H. sapiens	HSPA4	heat shock protein family A (Hsp70) member 4	GO:0045040 protein import into mitochondrial outer membrane;GO:0090151 establishment of protein localization to mitochondrial membrane;GO:0007008 outer mitochondrial membrane organization			Cytosol;Nucleoplasm(Supported)		(M66)PID MYC ACTIV PATHWAY	(M5924)HALLMARK MTORC1 SIGNALING	0	0	0	0	0	0	0	0	0	0	0	0	0	0	0	0	0	0	1	0
RRBP1	6238	symbol	H. sapiens	6238	H. sapiens	RRBP1	ribosome binding protein 1	GO:0001649 osteoblast differentiation;GO:0001503 ossification;GO:0006412 translation			Endoplasmic reticulum(Enhanced)				0	0	0	0	0	0	0	0	0	0	0	0	0	0	0	0	0	0	0	0
HSPA9	3313	symbol	H. sapiens	3313	H. sapiens	HSPA9	heat shock protein family A (Hsp70) member 9	GO:1902037 negative regulation of hematopoietic stem cell differentiation;GO:0045647 negative regulation of erythrocyte differentiation;GO:1901533 negative regulation of hematopoietic progenitor cell differentiation			Mitochondria(Enhanced)			(M5922)HALLMARK UNFOLDED PROTEIN RESPONSE; (M5924)HALLMARK MTORC1 SIGNALING; (M5936)HALLMARK OXIDATIVE PHOSPHORYLATION	0	0	0	1	0	0	0	1	0	0	0	0	1	0	1	0	0	0	1	0
RPS3	6188	symbol	H. sapiens	6188	H. sapiens	RPS3	ribosomal protein S3	GO:2001272 positive regulation of cysteine-type endopeptidase activity involved in execution phase of apoptosis;GO:0050862 positive regulation of T cell receptor signaling pathway;GO:1905053 positive regulation of base-excision repair		Enzymes/ENZYME proteins/Lyases;Ribosomal proteins	Cytosol;Endoplasmic reticulum(Enhanced)			(M5926)HALLMARK MYC TARGETS V1	1	0	1	1	0	0	0	1	0	1	1	0	0	1	0	0	1	0	1	0
PGK1	5230	symbol	H. sapiens	5230	H. sapiens	PGK1	phosphoglycerate kinase 1	GO:0061621 canonical glycolysis;GO:0061620 glycolytic process through glucose-6-phosphate;GO:1903862 positive regulation of oxidative phosphorylation		Enzymes/ENZYME proteins/Transferases		Adenosine-5'-[Beta, Gamma-Methylene]Triphosphate (Phosphoglycerate kinase activity);3-Phosphoglyceric Acid (Phosphoglycerate kinase activity)	(M44)PID HIF2PATHWAY; (M255)PID HIF1 TFPATHWAY	(M5926)HALLMARK MYC TARGETS V1; (M5924)HALLMARK MTORC1 SIGNALING; (M5891)HALLMARK HYPOXIA	1	0	0	1	0	0	0	1	0	0	0	0	0	0	0	1	0	0	0	0
PRKDC	5591	symbol	H. sapiens	5591	H. sapiens	PRKDC	protein kinase, DNA-activated, catalytic subunit	GO:0033153 T cell receptor V(D)J recombination;GO:0002681 somatic recombination of T cell receptor gene segments;GO:2001229 negative regulation of response to gamma radiation	Atypical: PI3/PI4-kinase family	Enzymes/{ENZYME proteins/Transferases,Kinases/Atypical kinases}	Nucleoplasm(Enhanced)	Caffeine (Transcription factor binding);SF1126 (Transcription factor binding)	(M42)PID DNA PK PATHWAY; (M258)PID BARD1 PATHWAY; (M249)PID PI3KCI AKT PATHWAY	(M5925)HALLMARK E2F TARGETS	1	0	0	0	1	0	0	0	0	0	0	1	0	1	1	0	1	0	0	0
GAPDH	2597	symbol	H. sapiens	2597	H. sapiens	GAPDH	glyceraldehyde-3-phosphate dehydrogenase	GO:0052501 positive regulation by organism of apoptotic process in other organism involved in symbiotic interaction;GO:0061621 canonical glycolysis;GO:0052042 positive regulation by symbiont of host programmed cell death		Enzymes/ENZYME proteins/Oxidoreductases	Cytosol;Plasma membrane(Enhanced)	NADH (Peptidyl-cysteine s-nitrosylase activity);Adenosine-5-Diphosphoribose (Peptidyl-cysteine s-nitrosylase activity);Thionicotinamide-Adenine-Dinucleotide (Peptidyl-cysteine s-nitrosylase activity);4-(2-AMINOETHYL)BENZENESULFONYL FLUORIDE (Peptidyl-cysteine s-nitrosylase activity)	(M66)PID MYC ACTIV PATHWAY; (M5493)WNT SIGNALING	(M5924)HALLMARK MTORC1 SIGNALING; (M5891)HALLMARK HYPOXIA	1	0	1	1	0	0	1	1	0	0	0	1	0	1	0	0	1	0	0	0
COL12A1	1303	symbol	H. sapiens	1303	H. sapiens	COL12A1	collagen type XII alpha 1 chain	GO:0003429 growth plate cartilage chondrocyte morphogenesis;GO:0003414 chondrocyte morphogenesis involved in endochondral bone morphogenesis;GO:0003422 growth plate cartilage morphogenesis			Nucleus(Approved)		(M3005)NABA COLLAGENS; (M198)PID SYNDECAN 1 PATHWAY; (M160)PID AVB3 INTEGRIN PATHWAY	(M5930)HALLMARK EPITHELIAL MESENCHYMAL TRANSITION	0	0	0	0	1	0	0	0	0	1	0	0	0	0	0	0	0	0	0	0
GDI2	2665	symbol	H. sapiens	2665	H. sapiens	GDI2	GDP dissociation inhibitor 2	GO:0043312 neutrophil degranulation;GO:0002283 neutrophil activation involved in immune response;GO:0042119 neutrophil activation					(M16801)SIG REGULATION OF THE ACTIN CYTOSKELETON BY RHO GTPASES; (M5193)SIG CHEMOTAXIS		0	1	0	1	0	0	0	0	1	0	0	0	0	0	0	0	0	0	0	0
IARS2	55699	symbol	H. sapiens	55699	H. sapiens	IARS2	isoleucyl-tRNA synthetase 2, mitochondrial	GO:0006428 isoleucyl-tRNA aminoacylation;GO:0106074 aminoacyl-tRNA metabolism involved in translational fidelity;GO:0006418 tRNA aminoacylation for protein translation		Enzymes/ENZYME proteins/Ligase	Mitochondria(Enhanced)	L-Isoleucine (Isoleucine-trna ligase activity)			0	0	0	0	0	0	0	0	0	0	0	0	0	0	0	0	0	0	0	0
SCPEP1	59342	symbol	H. sapiens	59342	H. sapiens	SCPEP1	serine carboxypeptidase 1	GO:0042573 retinoic acid metabolic process;GO:0097755 positive regulation of blood vessel diameter;GO:0001523 retinoid metabolic process		Enzymes/Peptidases/Serine-type peptidases	Golgi apparatus(Approved)	L-BENZYLSUCCINIC ACID (Serine-type carboxypeptidase activity)			0	0	0	0	0	0	0	1	0	0	0	1	0	0	0	0	0	0	0	0
DHX9	1660	symbol	H. sapiens	1660	H. sapiens	DHX9	DExH-box helicase 9	GO:1904973 positive regulation of viral translation;GO:0035549 positive regulation of interferon-beta secretion;GO:1904971 regulation of viral translation		Enzymes/ENZYME proteins/Hydrolases	Nucleus(Enhanced)				1	1	0	0	0	0	0	1	0	0	0	0	0	1	0	0	0	0	0	0
CCT4	10575	symbol	H. sapiens	10575	H. sapiens	CCT4	chaperonin containing TCP1 subunit 4	GO:1904871 positive regulation of protein localization to Cajal body;GO:1904869 regulation of protein localization to Cajal body;GO:1904874 positive regulation of telomerase RNA localization to Cajal body			Cytosol(Supported)Nucleoplasm(Approved)			(M5926)HALLMARK MYC TARGETS V1	0	0	0	0	0	0	0	0	0	0	0	1	0	1	0	0	0	0	1	0
SERPINH1	871	symbol	H. sapiens	871	H. sapiens	SERPINH1	serpin family H member 1	GO:0003433 chondrocyte development involved in endochondral bone morphogenesis;GO:0003413 chondrocyte differentiation involved in endochondral bone morphogenesis;GO:0060351 cartilage development involved in endochondral bone morphogenesis			Endoplasmic reticulum(Enhanced)		(M3468)NABA ECM REGULATORS; (M5885)NABA MATRISOME ASSOCIATED; (M5889)NABA MATRISOME	(M5924)HALLMARK MTORC1 SIGNALING; (M5930)HALLMARK EPITHELIAL MESENCHYMAL TRANSITION	1	0	1	0	1	0	0	0	0	1	0	0	0	0	0	0	0	0	1	0
GLA	2717	symbol	H. sapiens	2717	H. sapiens	GLA	galactosidase alpha	GO:0046477 glycosylceramide catabolic process;GO:0045019 negative regulation of nitric oxide biosynthetic process;GO:0051001 negative regulation of nitric-oxide synthase activity		Enzymes/ENZYME proteins/Hydrolases		Migalastat (Receptor binding)		(M5910)HALLMARK PROTEIN SECRETION; (M5907)HALLMARK ESTROGEN RESPONSE LATE; (M5924)HALLMARK MTORC1 SIGNALING	0	1	0	1	0	0	0	0	1	0	0	0	1	0	0	0	0	0	0	0
UGDH	7358	symbol	H. sapiens	7358	H. sapiens	UGDH	UDP-glucose 6-dehydrogenase	GO:0006065 UDP-glucuronate biosynthetic process;GO:0046398 UDP-glucuronate metabolic process;GO:0030206 chondroitin sulfate biosynthetic process		Enzymes/ENZYME proteins/Oxidoreductases	Nucleoplasm(Enhanced)	NADH (Udp-glucose 6-dehydrogenase activity)		(M5935)HALLMARK FATTY ACID METABOLISM; (M5934)HALLMARK XENOBIOTIC METABOLISM; (M5907)HALLMARK ESTROGEN RESPONSE LATE	0	0	0	0	1	0	0	0	0	0	0	0	1	0	0	0	0	0	0	0
NAMPT	10135	symbol	H. sapiens	10135	H. sapiens	NAMPT	nicotinamide phosphoribosyltransferase	GO:1905377 response to D-galactose;GO:0034356 NAD biosynthesis via nicotinamide riboside salvage pathway;GO:0014916 regulation of lung blood pressure		Enzymes/ENZYME proteins/Transferases	Cell Junctions;Nuclear speckles(Approved)	GMX1777 (Nicotinate-nucleotide diphosphorylase (carboxylating) activity);N-[4-(1-BENZOYLPIPERIDIN-4-YL)BUTYL]-3-PYRIDIN-3-YLPROPANAMIDE (Nicotinate-nucleotide diphosphorylase (carboxylating) activity)		(M5890)HALLMARK TNFA SIGNALING VIA NFKB; (M5932)HALLMARK INFLAMMATORY RESPONSE; (M5924)HALLMARK MTORC1 SIGNALING	0	0	0	1	1	0	0	0	1	0	0	0	0	0	0	0	0	0	0	0
MMP11	4320	symbol	H. sapiens	4320	H. sapiens	MMP11	matrix metallopeptidase 11	GO:0045599 negative regulation of fat cell differentiation;GO:0071711 basement membrane organization;GO:0022617 extracellular matrix disassembly		Enzymes/Peptidases/Metallopeptidases		Marimastat (Zinc ion binding);1-Benzyloxycarbonylamino-2-Phenyl-Ethyl)-{2-[1-Carbamoyl-2-(1h-Indol-3-Yl)-Ethylcarbamoyl]-5-Phenyl-Pentyl}-Phosphinic Acid (Zinc ion binding)	(M3468)NABA ECM REGULATORS; (M5885)NABA MATRISOME ASSOCIATED; (M5889)NABA MATRISOME	(M5946)HALLMARK COAGULATION; (M5953)HALLMARK KRAS SIGNALING UP	0	0	1	0	1	0	0	0	0	1	0	0	0	0	0	0	0	0	0	0
KRT10	3858	symbol	H. sapiens	3858	H. sapiens	KRT10	keratin 10	GO:0070268 cornification;GO:0045684 positive regulation of epidermis development;GO:0031424 keratinization							1	0	0	0	0	0	0	0	0	0	0	0	0	0	0	0	0	0	0	1
KRT1	3848	symbol	H. sapiens	3848	H. sapiens	KRT1	keratin 1	GO:0042730 fibrinolysis;GO:0001867 complement activation, lectin pathway;GO:0061436 establishment of skin barrier					(M223)PID BETA CATENIN NUC PATHWAY	(M5956)HALLMARK KRAS SIGNALING DN; (M5950)HALLMARK ALLOGRAFT REJECTION	1	1	0	1	0	0	0	0	1	0	0	0	0	0	0	1	0	0	0	1
PIP	5304	symbol	H. sapiens	5304	H. sapiens	PIP	prolactin induced protein	GO:0070233 negative regulation of T cell apoptotic process;GO:0070232 regulation of T cell apoptotic process;GO:0070229 negative regulation of lymphocyte apoptotic process							0	0	0	0	0	0	0	0	0	0	0	0	0	0	1	0	0	0	0	0
APOD	347	symbol	H. sapiens	347	H. sapiens	APOD	apolipoprotein D	GO:0060588 negative regulation of lipoprotein lipid oxidation;GO:0034443 negative regulation of lipoprotein oxidation;GO:0060587 regulation of lipoprotein lipid oxidation			Plasma membrane(Approved)			(M5909)HALLMARK MYOGENESIS; (M5953)HALLMARK KRAS SIGNALING UP	1	1	0	1	1	0	0	0	0	0	1	1	0	1	1	1	0	1	1	0
KRT2	3849	symbol	H. sapiens	3849	H. sapiens	KRT2	keratin 2	GO:0032980 keratinocyte activation;GO:0003334 keratinocyte development;GO:0070268 cornification			Cytosol;Golgi apparatus;Intermediate filaments(Approved)				0	0	0	0	0	0	0	0	0	1	0	0	0	0	0	1	0	0	0	1
DCN	1634	symbol	H. sapiens	1634	H. sapiens	DCN	decorin	GO:0030208 dermatan sulfate biosynthetic process;GO:1900747 negative regulation of vascular endothelial growth factor signaling pathway;GO:0030207 chondroitin sulfate catabolic process				Tris (Poly(a) rna binding)	(M5882)NABA PROTEOGLYCANS; (M65)PID FRA PATHWAY; (M5884)NABA CORE MATRISOME	(M5902)HALLMARK APOPTOSIS; (M5930)HALLMARK EPITHELIAL MESENCHYMAL TRANSITION; (M5891)HALLMARK HYPOXIA	0	1	0	0	1	0	0	1	0	0	1	1	1	0	0	1	0	0	0	1
APOA2	336	symbol	H. sapiens	336	H. sapiens	APOA2	apolipoprotein A2	GO:0010903 negative regulation of very-low-density lipoprotein particle remodeling;GO:0060695 negative regulation of cholesterol transporter activity;GO:0060621 negative regulation of cholesterol import							1	0	1	0	1	1	0	0	0	0	0	1	0	1	1	0	0	0	0	0
KRT6E	286887	gene_synonym	H. sapiens	286887	H. sapiens	KRT6C	keratin 6C	GO:0070268 cornification;GO:0031424 keratinization;GO:0045104 intermediate filament cytoskeleton organization			Intermediate filaments(Supported)				0	0	0	0	0	0	0	0	0	0	0	0	0	0	0	0	0	0	0	1
AMBP	259	symbol	H. sapiens	259	H. sapiens	AMBP	alpha-1-microglobulin/bikunin precursor	GO:0042167 heme catabolic process;GO:0046329 negative regulation of JNK cascade;GO:0032873 negative regulation of stress-activated MAPK cascade				Human Serum Albumin (Small molecule binding);Serum albumin iodonated (Small molecule binding)	(M3468)NABA ECM REGULATORS; (M5885)NABA MATRISOME ASSOCIATED; (M5889)NABA MATRISOME		0	0	1	1	0	0	0	0	0	0	0	1	0	0	1	0	0	0	0	0
APOA1	335	symbol	H. sapiens	335	H. sapiens	APOA1	apolipoprotein A1	GO:0010903 negative regulation of very-low-density lipoprotein particle remodeling;GO:0010901 regulation of very-low-density lipoprotein particle remodeling;GO:1902995 positive regulation of phospholipid efflux			Cytosol;Vesicles(Approved)		(M106)PID HNF3B PATHWAY	(M5948)HALLMARK BILE ACID METABOLISM; (M5946)HALLMARK COAGULATION	1	1	1	1	1	1	0	1	0	1	1	1	0	1	1	1	0	0	0	0
GC	2638	symbol	H. sapiens	2638	H. sapiens	GC	GC vitamin D binding protein	GO:0042359 vitamin D metabolic process;GO:0035461 vitamin transmembrane transport;GO:0006775 fat-soluble vitamin metabolic process						(M5948)HALLMARK BILE ACID METABOLISM	0	0	0	0	0	0	0	0	0	0	0	1	0	0	0	0	0	0	0	0
FGA	2243	symbol	H. sapiens	2243	H. sapiens	FGA	fibrinogen alpha chain	GO:0072377 blood coagulation, common pathway;GO:0045907 positive regulation of vasoconstriction;GO:0043152 induction of bacterial agglutination				Alteplase (Structural molecule activity);Reteplase (Structural molecule activity);Anistreplase (Structural molecule activity);Tenecteplase (Structural molecule activity);Sucralfate (Structural molecule activity);Alfimeprase (Structural molecule activity);Ancrod (Structural molecule activity);EP-2104R (Structural molecule activity)	(M169)PID INTEGRIN2 PATHWAY; (M257)PID EPHRINB REV PATHWAY; (M174)PID UPA UPAR PATHWAY	(M5946)HALLMARK COAGULATION	1	1	0	1	1	1	0	1	0	0	1	1	0	1	0	0	0	0	0	0
A2M	2	symbol	H. sapiens	2	H. sapiens	A2M	alpha-2-macroglobulin	GO:0001869 negative regulation of complement activation, lectin pathway;GO:0001868 regulation of complement activation, lectin pathway;GO:0045916 negative regulation of complement activation				Becaplermin (Tumor necrosis factor binding);Bacitracin (Tumor necrosis factor binding);Ocriplasmin (Tumor necrosis factor binding)	(M183)PID IL6 7 PATHWAY; (M3468)NABA ECM REGULATORS; (M5885)NABA MATRISOME ASSOCIATED	(M5897)HALLMARK IL6 JAK STAT3 SIGNALING; (M5946)HALLMARK COAGULATION	1	1	1	0	1	0	0	0	0	0	0	1	0	0	1	0	0	0	0	0
IL16	3603	symbol	H. sapiens	3603	H. sapiens	IL16	interleukin 16	GO:0050930 induction of positive chemotaxis;GO:0050927 positive regulation of positive chemotaxis;GO:0050926 regulation of positive chemotaxis			Cytosol;Nuclear speckles;Plasma membrane(Approved)		(M5883)NABA SECRETED FACTORS; (M5885)NABA MATRISOME ASSOCIATED; (M5889)NABA MATRISOME	(M5950)HALLMARK ALLOGRAFT REJECTION	0	1	1	0	0	0	0	1	0	0	0	0	0	0	0	0	0	0	0	0
VTN	7448	symbol	H. sapiens	7448	H. sapiens	VTN	vitronectin	GO:0061302 smooth muscle cell-matrix adhesion;GO:0030949 positive regulation of vascular endothelial growth factor receptor signaling pathway;GO:0014911 positive regulation of smooth muscle cell migration			Endoplasmic reticulum;Vesicles(Supported)	Abciximab (Scavenger receptor activity)	(M212)PID INTEGRIN5 PATHWAY; (M174)PID UPA UPAR PATHWAY; (M53)PID INTEGRIN3 PATHWAY	(M5944)HALLMARK ANGIOGENESIS; (M5934)HALLMARK XENOBIOTIC METABOLISM	1	1	1	1	1	0	0	1	0	0	1	1	0	0	0	0	0	0	0	0
LUM	4060	symbol	H. sapiens	4060	H. sapiens	LUM	lumican	GO:0042340 keratan sulfate catabolic process;GO:0032914 positive regulation of transforming growth factor beta1 production;GO:0018146 keratan sulfate biosynthetic process					(M5882)NABA PROTEOGLYCANS; (M5884)NABA CORE MATRISOME; (M5889)NABA MATRISOME	(M5944)HALLMARK ANGIOGENESIS; (M5902)HALLMARK APOPTOSIS; (M5930)HALLMARK EPITHELIAL MESENCHYMAL TRANSITION	0	0	0	0	1	0	0	0	0	1	1	0	1	1	0	0	0	0	0	0
AZGP1	563	symbol	H. sapiens	563	H. sapiens	AZGP1	alpha-2-glycoprotein 1, zinc-binding	GO:0001580 detection of chemical stimulus involved in sensory perception of bitter taste;GO:0050912 detection of chemical stimulus involved in sensory perception of taste;GO:0050913 sensory perception of bitter taste				N-acetyl-alpha-neuraminic acid (Ribonuclease activity)		(M5908)HALLMARK ANDROGEN RESPONSE	0	0	0	0	0	0	0	0	0	0	0	0	0	0	1	1	0	0	0	0
APOA4	337	symbol	H. sapiens	337	H. sapiens	APOA4	apolipoprotein A4	GO:0034445 negative regulation of plasma lipoprotein oxidation;GO:0034444 regulation of plasma lipoprotein oxidation;GO:0010898 positive regulation of triglyceride catabolic process			Vesicles(Approved)			(M5921)HALLMARK COMPLEMENT	0	0	0	1	1	0	0	0	0	0	0	1	0	0	0	0	0	0	0	0
KNG1	3827	symbol	H. sapiens	3827	H. sapiens	KNG1	kininogen 1	GO:0007597 blood coagulation, intrinsic pathway;GO:0042311 vasodilation;GO:0072378 blood coagulation, fibrin clot formation					(M169)PID INTEGRIN2 PATHWAY; (M240)PID SYNDECAN 2 PATHWAY; (M3468)NABA ECM REGULATORS		1	1	1	0	0	1	0	1	0	0	1	0	0	0	0	0	1	0	0	0
SOD3	6649	symbol	H. sapiens	6649	H. sapiens	SOD3	superoxide dismutase 3	GO:0019430 removal of superoxide radicals;GO:0071451 cellular response to superoxide;GO:0071450 cellular response to oxygen radical		Enzymes/ENZYME proteins/Oxidoreductases				(M5909)HALLMARK MYOGENESIS	0	0	0	1	0	0	0	0	0	0	0	0	0	0	0	0	0	0	0	0
CP	1356	symbol	H. sapiens	1356	H. sapiens	CP	ceruloplasmin	GO:0006879 cellular iron ion homeostasis;GO:0006825 copper ion transport;GO:0055072 iron ion homeostasis		Enzymes/ENZYME proteins/Oxidoreductases		Drotrecogin alfa (Ferroxidase activity)	(M255)PID HIF1 TFPATHWAY	(M5921)HALLMARK COMPLEMENT; (M5891)HALLMARK HYPOXIA	0	0	0	0	0	1	0	0	0	0	0	0	0	0	1	0	0	0	0	0
COL6A1	1291	symbol	H. sapiens	1291	H. sapiens	COL6A1	collagen type VI alpha 1 chain	GO:0003429 growth plate cartilage chondrocyte morphogenesis;GO:0003414 chondrocyte morphogenesis involved in endochondral bone morphogenesis;GO:0003422 growth plate cartilage morphogenesis			Cytosol(Approved)		(M5887)NABA BASEMENT MEMBRANES; (M3005)NABA COLLAGENS; (M198)PID SYNDECAN 1 PATHWAY	(M5947)HALLMARK IL2 STAT5 SIGNALING	0	0	0	0	1	0	0	0	0	0	0	0	0	0	0	0	0	0	0	0
HBA2	3040	symbol	H. sapiens	3040	H. sapiens	HBA2	hemoglobin subunit alpha 2	GO:0015671 oxygen transport;GO:0015701 bicarbonate transport;GO:0042744 hydrogen peroxide catabolic process		Transporters/Transporter channels and pores					0	0	0	1	0	0	0	0	0	0	0	0	0	0	1	0	1	0	0	0
ANK1	286	symbol	H. sapiens	286	H. sapiens	ANK1	ankyrin 1	GO:0045199 maintenance of epithelial cell apical/basal polarity;GO:0035090 maintenance of apical/basal cell polarity;GO:0045197 establishment or maintenance of epithelial cell apical/basal polarity		Transporters/Accessory Factors Involved in Transport				(M5945)HALLMARK HEME METABOLISM	0	0	0	1	0	0	0	0	0	0	1	0	0	0	0	0	0	0	0	0
CA1	759	symbol	H. sapiens	759	H. sapiens	CA1	carbonic anhydrase 1	GO:0035722 interleukin-12-mediated signaling pathway;GO:0071349 cellular response to interleukin-12;GO:0070671 response to interleukin-12		Enzymes/ENZYME proteins/Lyases		Methyclothiazide (Zinc ion binding);Ethoxzolamide (Zinc ion binding);Amlodipine (Zinc ion binding);Methocarbamol (Zinc ion binding);Bendroflumethiazide (Zinc ion binding);Benzthiazide (Zinc ion binding);Cyclothiazide (Zinc ion binding);Methazolamide (Zinc ion binding);Hydroflumethiazide (Zinc ion binding);Acetazolamide (Zinc ion binding);Dorzolamide (Zinc ion binding);Chlorothiazide (Zinc ion bin…	(M195)PID CMYB PATHWAY	(M5945)HALLMARK HEME METABOLISM	0	0	0	1	0	0	0	1	0	0	0	0	0	0	1	0	0	0	0	0
SERPINC1	462	symbol	H. sapiens	462	H. sapiens	SERPINC1	serpin family C member 1	GO:2000266 regulation of blood coagulation, intrinsic pathway;GO:0007597 blood coagulation, intrinsic pathway;GO:0072378 blood coagulation, fibrin clot formation				Ardeparin (Serine-type endopeptidase inhibitor activity);Fondaparinux sodium (Serine-type endopeptidase inhibitor activity);Heparin (Serine-type endopeptidase inhibitor activity);Enoxaparin (Serine-type endopeptidase inhibitor activity);N-Formylmethionine (Serine-type endopeptidase inhibitor activity);SR-123781A (Serine-type endopeptidase inhibitor activity);Sulodexide (Serine-type endopeptidase …	(M33)PID GLYPICAN 1PATHWAY; (M3468)NABA ECM REGULATORS; (M5885)NABA MATRISOME ASSOCIATED	(M5946)HALLMARK COAGULATION; (M5947)HALLMARK IL2 STAT5 SIGNALING; (M5921)HALLMARK COMPLEMENT	1	1	1	0	0	1	0	1	0	0	0	0	0	0	0	0	0	0	0	0
C6	729	symbol	H. sapiens	729	H. sapiens	C6	complement C6	GO:0001970 positive regulation of activation of membrane attack complex;GO:0001969 regulation of activation of membrane attack complex;GO:0045917 positive regulation of complement activation		Transporters/Transporter channels and pores					1	0	0	0	0	0	1	0	0	0	0	0	0	0	0	1	0	0	0	0
CLU	1191	symbol	H. sapiens	1191	H. sapiens	CLU	clusterin	GO:1905895 negative regulation of cellular response to tunicamycin;GO:1905892 negative regulation of cellular response to thapsigargin;GO:1902998 positive regulation of neurofibrillary tangle assembly					(M254)PID MYC REPRESS PATHWAY	(M5892)HALLMARK CHOLESTEROL HOMEOSTASIS; (M5946)HALLMARK COAGULATION; (M5902)HALLMARK APOPTOSIS	1	1	0	1	0	0	0	1	1	1	0	1	0	1	0	0	1	0	1	0
FGB	2244	symbol	H. sapiens	2244	H. sapiens	FGB	fibrinogen beta chain	GO:0045907 positive regulation of vasoconstriction;GO:0043152 induction of bacterial agglutination;GO:0042730 fibrinolysis			Endoplasmic reticulum(Enhanced)	Sucralfate (Structural molecule activity);Alfimeprase (Structural molecule activity)	(M169)PID INTEGRIN2 PATHWAY; (M257)PID EPHRINB REV PATHWAY; (M174)PID UPA UPAR PATHWAY		1	1	0	1	1	0	0	1	0	0	1	1	0	1	0	0	0	0	0	0
A1BG	1	symbol	H. sapiens	1	H. sapiens	A1BG	alpha-1-B glycoprotein	GO:0002576 platelet degranulation;GO:0043312 neutrophil degranulation;GO:0002283 neutrophil activation involved in immune response					(M14532)ST PHOSPHOINOSITIDE 3 KINASE PATHWAY		0	1	0	0	0	0	0	0	1	0	0	0	0	0	0	0	0	0	0	0
CFB	629	symbol	H. sapiens	629	H. sapiens	CFB	complement factor B	GO:0006957 complement activation, alternative pathway;GO:0030449 regulation of complement activation;GO:2000257 regulation of protein activation cascade		Enzymes/{ENZYME proteins/Hydrolases,Peptidases/Serine-type peptidases}	Cell Junctions;Endoplasmic reticulum;Vesicles(Approved)	4-Guanidinobenzoic Acid (Serine-type endopeptidase activity);Diisopropylphosphono Group (Serine-type endopeptidase activity)	(M14775)ST G ALPHA S PATHWAY; (M16518)ST WNT CA2 CYCLIC GMP PATHWAY; (M15743)ST GA12 PATHWAY	(M5946)HALLMARK COAGULATION; (M5934)HALLMARK XENOBIOTIC METABOLISM; (M5913)HALLMARK INTERFERON GAMMA RESPONSE	1	0	0	0	0	0	0	0	0	0	0	0	0	0	0	0	0	0	0	0
HPX	3263	symbol	H. sapiens	3263	H. sapiens	HPX	hemopexin	GO:0002925 positive regulation of humoral immune response mediated by circulating immunoglobulin;GO:0060335 positive regulation of interferon-gamma-mediated signaling pathway;GO:0002923 regulation of humoral immune response mediated by circulating immunoglobulin					(M5880)NABA ECM AFFILIATED; (M5885)NABA MATRISOME ASSOCIATED; (M5889)NABA MATRISOME		1	0	1	1	0	0	0	0	0	0	0	1	0	0	0	0	0	0	0	0
SERPINA3	12	symbol	H. sapiens	12	H. sapiens	SERPINA3	serpin family A member 3	GO:0030277 maintenance of gastrointestinal epithelium;GO:0002576 platelet degranulation;GO:0043312 neutrophil degranulation					(M3468)NABA ECM REGULATORS; (M5885)NABA MATRISOME ASSOCIATED; (M5889)NABA MATRISOME	(M5953)HALLMARK KRAS SIGNALING UP; (M5907)HALLMARK ESTROGEN RESPONSE LATE	1	1	1	0	0	0	0	0	1	0	0	1	0	0	0	0	0	0	0	0
SPTAN1	6709	symbol	H. sapiens	6709	H. sapiens	SPTAN1	spectrin alpha, non-erythrocytic 1	GO:0051693 actin filament capping;GO:0030835 negative regulation of actin filament depolymerization;GO:0030837 negative regulation of actin filament polymerization			Microtubules(Supported)Vesicles(Uncertain)		(M220)PID CASPASE PATHWAY	(M5902)HALLMARK APOPTOSIS; (M5893)HALLMARK MITOTIC SPINDLE; (M5909)HALLMARK MYOGENESIS	0	1	0	1	1	0	0	1	1	1	0	0	0	0	0	0	0	0	0	0
CFH	3075	symbol	H. sapiens	3075	H. sapiens	CFH	complement factor H	GO:0006957 complement activation, alternative pathway;GO:1903659 regulation of complement-dependent cytotoxicity;GO:0030449 regulation of complement activation			Vesicles(Approved)			(M5946)HALLMARK COAGULATION; (M5921)HALLMARK COMPLEMENT; (M5953)HALLMARK KRAS SIGNALING UP	1	0	0	0	0	0	1	0	0	0	0	0	0	0	0	0	0	0	0	0
ITIH4	3700	symbol	H. sapiens	3700	H. sapiens	ITIH4	inter-alpha-trypsin inhibitor heavy chain 4	GO:0030212 hyaluronan metabolic process;GO:0002576 platelet degranulation;GO:0006953 acute-phase response			Vesicles(Approved)		(M3468)NABA ECM REGULATORS; (M5885)NABA MATRISOME ASSOCIATED; (M5889)NABA MATRISOME	(M5934)HALLMARK XENOBIOTIC METABOLISM	1	1	1	0	0	0	0	0	1	0	0	0	1	0	0	0	0	0	0	0
C4BPA	722	symbol	H. sapiens	722	H. sapiens	C4BPA	complement component 4 binding protein alpha	GO:0045959 negative regulation of complement activation, classical pathway;GO:0030450 regulation of complement activation, classical pathway;GO:0002924 negative regulation of humoral immune response mediated by circulating immunoglobulin					(M45)PID CD40 PATHWAY		1	0	1	0	0	0	0	1	0	0	0	1	0	0	1	0	0	0	0	0
COL6A3	1293	symbol	H. sapiens	1293	H. sapiens	COL6A3	collagen type VI alpha 3 chain	GO:0003429 growth plate cartilage chondrocyte morphogenesis;GO:0003414 chondrocyte morphogenesis involved in endochondral bone morphogenesis;GO:0003422 growth plate cartilage morphogenesis					(M5887)NABA BASEMENT MEMBRANES; (M3005)NABA COLLAGENS; (M198)PID SYNDECAN 1 PATHWAY	(M5909)HALLMARK MYOGENESIS; (M5930)HALLMARK EPITHELIAL MESENCHYMAL TRANSITION	0	0	1	0	1	0	0	0	0	0	0	0	0	0	0	0	0	0	0	0
DPT	1805	symbol	H. sapiens	1805	H. sapiens	DPT	dermatopontin	GO:0030199 collagen fibril organization;GO:0030198 extracellular matrix organization;GO:0043062 extracellular structure organization			Vesicles(Approved)		(M3008)NABA ECM GLYCOPROTEINS; (M5884)NABA CORE MATRISOME; (M5889)NABA MATRISOME		0	0	0	0	1	0	0	0	0	1	0	0	0	0	0	1	0	0	0	0
GPD1	2819	symbol	H. sapiens	2819	H. sapiens	GPD1	glycerol-3-phosphate dehydrogenase 1	GO:0006127 glycerophosphate shuttle;GO:0045821 positive regulation of glycolytic process;GO:2001171 positive regulation of ATP biosynthetic process		Enzymes/ENZYME proteins/Oxidoreductases		NADH (Nad binding)		(M5935)HALLMARK FATTY ACID METABOLISM	0	0	0	1	0	0	0	0	0	0	0	1	1	0	0	0	0	0	0	0
HRG	3273	symbol	H. sapiens	3273	H. sapiens	HRG	histidine rich glycoprotein	GO:0051918 negative regulation of fibrinolysis;GO:2001027 negative regulation of endothelial cell chemotaxis;GO:0051917 regulation of fibrinolysis			Nucleoli fibrillar center(Uncertain)		(M3468)NABA ECM REGULATORS; (M5885)NABA MATRISOME ASSOCIATED; (M5889)NABA MATRISOME	(M5946)HALLMARK COAGULATION; (M5934)HALLMARK XENOBIOTIC METABOLISM	1	1	1	0	0	0	1	1	0	0	1	0	0	0	0	1	1	1	0	0
CLEC3B	7123	symbol	H. sapiens	7123	H. sapiens	CLEC3B	C-type lectin domain family 3 member B	GO:0010756 positive regulation of plasminogen activation;GO:0010755 regulation of plasminogen activation;GO:0010954 positive regulation of protein processing				Tenecteplase (Kringle domain binding)	(M5880)NABA ECM AFFILIATED; (M5885)NABA MATRISOME ASSOCIATED; (M5889)NABA MATRISOME		1	1	1	0	0	0	0	1	0	0	1	0	0	0	0	0	0	0	0	0
KRT5	3852	symbol	H. sapiens	3852	H. sapiens	KRT5	keratin 5	GO:0070268 cornification;GO:0031581 hemidesmosome assembly;GO:0031424 keratinization			Intermediate filaments(Supported)		(M236)PID DELTA NP63 PATHWAY; (M115)PID REG GR PATHWAY	(M5956)HALLMARK KRAS SIGNALING DN	0	0	0	0	0	0	0	0	0	0	0	0	0	0	0	0	0	1	0	1
HBB	3043	symbol	H. sapiens	3043	H. sapiens	HBB	hemoglobin subunit beta	GO:0030185 nitric oxide transport;GO:0045429 positive regulation of nitric oxide biosynthetic process;GO:0070527 platelet aggregation		Transporters/Transporter channels and pores	Vesicles(Approved)	Iron Dextran (Oxygen transporter activity);4-Carboxycinnamic Acid (Oxygen transporter activity);2-[(2-methoxy-5-methylphenoxy)methyl]pyridine (Oxygen transporter activity);4-[(5-methoxy-2-methylphenoxy)methyl]pyridine (Oxygen transporter activity);SEBACIC ACID (Oxygen transporter activity);2-[4-({[(3,5-DICHLOROPHENYL)AMINO]CARBONYL}AMINO)PHENOXY]-2-METHYLPROPANOIC ACID (Oxygen transporter activit…		(M5945)HALLMARK HEME METABOLISM	0	1	0	1	0	0	0	1	1	0	0	0	0	0	1	0	1	0	0	0
F2	2147	symbol	H. sapiens	2147	H. sapiens	F2	coagulation factor II, thrombin	GO:0070945 neutrophil mediated killing of gram-negative bacterium;GO:0051838 cytolysis by host of symbiont cells;GO:0051281 positive regulation of release of sequestered calcium ion into cytosol		Enzymes/{ENZYME proteins/Hydrolases,Peptidases/Serine-type peptidases}		Lepirudin (Thrombospondin receptor activity);Bivalirudin (Thrombospondin receptor activity);Drotrecogin alfa (Thrombospondin receptor activity);Coagulation Factor IX (Recombinant) (Thrombospondin receptor activity);Menadione (Thrombospondin receptor activity);Argatroban (Thrombospondin receptor activity);Proflavine (Thrombospondin receptor activity);Beta-(2-Naphthyl)-Alanine (Thrombospondin recep…	(M138)PID THROMBIN PAR4 PATHWAY; (M15743)ST GA12 PATHWAY; (M165)PID SYNDECAN 4 PATHWAY	(M5946)HALLMARK COAGULATION; (M5902)HALLMARK APOPTOSIS; (M5950)HALLMARK ALLOGRAFT REJECTION	1	1	1	1	0	1	1	1	1	1	0	1	0	1	0	0	0	0	1	0
IGJ	3512	gene_synonym	H. sapiens	3512	H. sapiens	JCHAIN	joining chain of multimeric IgA and IgM	GO:0060267 positive regulation of respiratory burst;GO:0032461 positive regulation of protein oligomerization;GO:0060263 regulation of respiratory burst							1	1	0	1	0	0	0	1	0	0	0	0	0	0	0	0	0	0	0	0
HBG1	3047	symbol	H. sapiens	3047	H. sapiens	HBG1	hemoglobin subunit gamma 1	GO:0015671 oxygen transport;GO:0042744 hydrogen peroxide catabolic process;GO:0015669 gas transport			Vesicles(Approved)				0	1	0	1	0	0	0	0	0	0	0	0	0	0	0	0	0	0	0	0
ITIH2	3698	symbol	H. sapiens	3698	H. sapiens	ITIH2	inter-alpha-trypsin inhibitor heavy chain 2	GO:0030212 hyaluronan metabolic process;GO:1903510 mucopolysaccharide metabolic process;GO:0010951 negative regulation of endopeptidase activity			Golgi apparatus(Approved)		(M3468)NABA ECM REGULATORS; (M5885)NABA MATRISOME ASSOCIATED; (M5889)NABA MATRISOME		0	0	1	0	0	1	0	0	0	0	0	0	1	0	0	0	0	0	0	0
HP	3240	symbol	H. sapiens	3240	H. sapiens	HP	haptoglobin	GO:2000296 negative regulation of hydrogen peroxide catabolic process;GO:2000295 regulation of hydrogen peroxide catabolic process;GO:0010727 negative regulation of hydrogen peroxide metabolic process		Enzymes/Peptidases/Serine-type peptidases	Vesicles(Approved)				1	1	0	1	0	0	0	1	1	0	0	0	0	0	0	0	1	0	0	0
ORM1	5004	symbol	H. sapiens	5004	H. sapiens	ORM1	orosomucoid 1	GO:0050718 positive regulation of interleukin-1 beta secretion;GO:1904469 positive regulation of tumor necrosis factor secretion;GO:0050716 positive regulation of interleukin-1 secretion			Golgi apparatus;Vesicles(Approved)	Chlorpromazine;Oxycodone;Thalidomide		(M5905)HALLMARK ADIPOGENESIS	1	1	0	0	0	0	0	0	1	0	0	0	0	1	0	0	0	0	0	0
CAT	847	symbol	H. sapiens	847	H. sapiens	CAT	catalase	GO:0033591 response to L-ascorbic acid;GO:0033197 response to vitamin E;GO:0001657 ureteric bud development		Enzymes/ENZYME proteins/Oxidoreductases	Cytosol;Vesicles(Supported)	Fomepizole (Receptor binding)	(M136)PID FOXO PATHWAY	(M5938)HALLMARK REACTIVE OXIGEN SPECIES PATHWAY; (M5949)HALLMARK PEROXISOME; (M5948)HALLMARK BILE ACID METABOLISM	0	1	0	1	0	0	0	0	1	0	1	1	0	0	0	0	0	0	1	0
ALDH1A1	216	symbol	H. sapiens	216	H. sapiens	ALDH1A1	aldehyde dehydrogenase 1 family member A1	GO:0061624 fructose catabolic process to hydroxyacetone phosphate and glyceraldehyde-3-phosphate;GO:0006001 fructose catabolic process;GO:0006069 ethanol oxidation		Enzymes/ENZYME proteins/Oxidoreductases	Cytosol(Enhanced)	NADH (Retinal dehydrogenase activity);Vitamin A (Retinal dehydrogenase activity);Tretinoin (Retinal dehydrogenase activity);1,4-Dithiothreitol (Retinal dehydrogenase activity)		(M5949)HALLMARK PEROXISOME; (M5948)HALLMARK BILE ACID METABOLISM; (M5935)HALLMARK FATTY ACID METABOLISM	0	0	0	1	0	0	0	0	0	0	0	1	0	0	0	0	0	0	0	0
SPTBN1	6711	symbol	H. sapiens	6711	H. sapiens	SPTBN1	spectrin beta, non-erythrocytic 1	GO:1900042 positive regulation of interleukin-2 secretion;GO:1900040 regulation of interleukin-2 secretion;GO:0051693 actin filament capping			Golgi apparatus(Approved)	Calcium (Structural constituent of cytoskeleton);D-Myo-Inositol-1,4,5-Triphosphate (Structural constituent of cytoskeleton)	(M286)PID TGFBR PATHWAY	(M5896)HALLMARK TGF BETA SIGNALING; (M5893)HALLMARK MITOTIC SPINDLE	0	0	0	1	1	0	0	1	0	1	0	0	0	1	0	0	0	0	0	0
PRELP	5549	symbol	H. sapiens	5549	H. sapiens	PRELP	proline and arginine rich end leucine rich repeat protein	GO:0042340 keratan sulfate catabolic process;GO:0018146 keratan sulfate biosynthetic process;GO:0042339 keratan sulfate metabolic process					(M5882)NABA PROTEOGLYCANS; (M5884)NABA CORE MATRISOME; (M5889)NABA MATRISOME		0	0	0	0	1	0	0	0	0	0	0	0	1	0	0	0	0	0	0	0
COL18A1	80781	symbol	H. sapiens	80781	H. sapiens	COL18A1	collagen type XVIII alpha 1 chain	GO:0001886 endothelial cell morphogenesis;GO:2000353 positive regulation of endothelial cell apoptotic process;GO:0051599 response to hydrostatic pressure			Golgi apparatus(Approved)		(M5887)NABA BASEMENT MEMBRANES; (M3005)NABA COLLAGENS; (M285)PID HNF3A PATHWAY		0	0	0	1	1	0	0	1	0	0	0	0	0	0	0	1	1	0	0	0
PLG	5340	symbol	H. sapiens	5340	H. sapiens	PLG	plasminogen	GO:0051919 positive regulation of fibrinolysis;GO:0051918 negative regulation of fibrinolysis;GO:0052213 interaction with symbiont via secreted substance involved in symbiotic interaction		Enzymes/{ENZYME proteins/Hydrolases,Peptidases/Serine-type peptidases}	Vesicles(Uncertain)	Alteplase (Serine-type peptidase activity);Urokinase (Serine-type peptidase activity);Reteplase (Serine-type peptidase activity);Anistreplase (Serine-type peptidase activity);Tenecteplase (Serine-type peptidase activity);Streptokinase (Serine-type peptidase activity);Tranexamic Acid (Serine-type peptidase activity);Aminocaproic Acid (Serine-type peptidase activity);Bicine (Serine-type peptidase a…	(M165)PID SYNDECAN 4 PATHWAY; (M159)PID AMB2 NEUTROPHILS PATHWAY; (M174)PID UPA UPAR PATHWAY	(M5919)HALLMARK HEDGEHOG SIGNALING; (M5946)HALLMARK COAGULATION; (M5921)HALLMARK COMPLEMENT	1	1	1	0	1	1	1	1	0	0	1	0	0	0	0	1	0	0	0	0
SORBS1	10580	symbol	H. sapiens	10580	H. sapiens	SORBS1	sorbin and SH3 domain containing 1	GO:0046326 positive regulation of glucose import;GO:0045725 positive regulation of glycogen biosynthetic process;GO:0046628 positive regulation of insulin receptor signaling pathway			Focal adhesion sites;Plasma membrane(Supported)Centrosome(Uncertain)		(M16)PID INSULIN PATHWAY; (M7955)SIG INSULIN RECEPTOR PATHWAY IN CARDIAC MYOCYTES	(M5905)HALLMARK ADIPOGENESIS; (M5909)HALLMARK MYOGENESIS	0	0	0	0	0	0	0	0	0	1	1	1	0	0	0	0	0	1	0	0
AOC3	8639	symbol	H. sapiens	8639	H. sapiens	AOC3	amine oxidase copper containing 3	GO:1902283 negative regulation of primary amine oxidase activity;GO:0051354 negative regulation of oxidoreductase activity;GO:0006805 xenobiotic metabolic process		Enzymes/ENZYME proteins/Oxidoreductases	Cytosol;Golgi apparatus(Approved)	Phenelzine (Tryptamine:oxygen oxidoreductase (deaminating) activity);Hydralazine (Tryptamine:oxygen oxidoreductase (deaminating) activity);6-hydroxydopa quinone (Tryptamine:oxygen oxidoreductase (deaminating) activity)		(M5935)HALLMARK FATTY ACID METABOLISM	0	0	0	1	0	0	0	0	0	0	0	0	0	0	0	0	0	0	0	0
PCOLCE	5118	symbol	H. sapiens	5118	H. sapiens	PCOLCE	procollagen C-endopeptidase enhancer	GO:0010952 positive regulation of peptidase activity;GO:1990830 cellular response to leukemia inhibitory factor;GO:1990823 response to leukemia inhibitory factor			Golgi apparatus;Vesicles(Approved)		(M3008)NABA ECM GLYCOPROTEINS; (M5884)NABA CORE MATRISOME; (M5889)NABA MATRISOME	(M5930)HALLMARK EPITHELIAL MESENCHYMAL TRANSITION	0	0	1	0	1	0	0	0	0	0	0	0	0	0	0	0	0	0	0	0
C9	735	symbol	H. sapiens	735	H. sapiens	C9	complement C9	GO:0006957 complement activation, alternative pathway;GO:0006958 complement activation, classical pathway;GO:0030449 regulation of complement activation			Cytosol;Plasma membrane(Uncertain)			(M5946)HALLMARK COAGULATION; (M5921)HALLMARK COMPLEMENT	1	0	0	0	0	0	1	0	0	0	0	0	0	0	0	0	0	0	0	0
PLIN1	5346	symbol	H. sapiens	5346	H. sapiens	PLIN1	perilipin 1	GO:0016042 lipid catabolic process;GO:0006629 lipid metabolic process;GO:1901575 organic substance catabolic process			Peroxisomes(Uncertain)				0	0	0	0	0	0	0	0	0	0	0	1	0	0	0	0	0	0	0	0
FHL1	2273	symbol	H. sapiens	2273	H. sapiens	FHL1	four and a half LIM domains 1	GO:1901016 regulation of potassium ion transmembrane transporter activity;GO:0043268 positive regulation of potassium ion transport;GO:1901379 regulation of potassium ion transmembrane transport			Cytosol(Supported)Plasma membrane(Approved)			(M5909)HALLMARK MYOGENESIS	0	0	0	0	0	0	0	0	0	0	0	0	0	0	0	0	0	0	0	0
C5	727	symbol	H. sapiens	727	H. sapiens	C5	complement C5	GO:0010760 negative regulation of macrophage chemotaxis;GO:0090197 positive regulation of chemokine secretion;GO:1905522 negative regulation of macrophage migration				Immune Globulin Human (Receptor binding);Eculizumab (Receptor binding)		(M5956)HALLMARK KRAS SIGNALING DN	1	1	1	0	0	0	1	0	0	0	0	0	0	1	1	1	0	0	0	0
TNXB	7148	symbol	H. sapiens	7148	H. sapiens	TNXB	tenascin XB	GO:0048251 elastic fiber assembly;GO:0085029 extracellular matrix assembly;GO:0030199 collagen fibril organization					(M3008)NABA ECM GLYCOPROTEINS; (M5884)NABA CORE MATRISOME; (M5889)NABA MATRISOME		0	0	0	0	1	0	0	0	0	1	0	0	0	0	0	0	0	0	0	0
SERPIND1	3053	symbol	H. sapiens	3053	H. sapiens	SERPIND1	serpin family D member 1	GO:0010951 negative regulation of endopeptidase activity;GO:0010466 negative regulation of peptidase activity;GO:0007596 blood coagulation			Vesicles(Approved)	Ardeparin (Serine-type endopeptidase inhibitor activity);Sulodexide (Serine-type endopeptidase inhibitor activity)	(M3468)NABA ECM REGULATORS; (M5885)NABA MATRISOME ASSOCIATED; (M5889)NABA MATRISOME		1	1	1	0	0	1	0	1	0	0	0	0	0	0	0	0	0	0	0	0
SERPINA6	866	symbol	H. sapiens	866	H. sapiens	SERPINA6	serpin family A member 6	GO:0008211 glucocorticoid metabolic process;GO:0010951 negative regulation of endopeptidase activity;GO:0010466 negative regulation of peptidase activity					(M3468)NABA ECM REGULATORS; (M5885)NABA MATRISOME ASSOCIATED; (M5889)NABA MATRISOME	(M5949)HALLMARK PEROXISOME; (M5948)HALLMARK BILE ACID METABOLISM; (M5934)HALLMARK XENOBIOTIC METABOLISM	0	0	1	0	0	0	0	0	0	0	0	1	0	0	0	0	0	0	0	0
SERPINA4	5267	symbol	H. sapiens	5267	H. sapiens	SERPINA4	serpin family A member 4	GO:0002576 platelet degranulation;GO:0010951 negative regulation of endopeptidase activity;GO:0010466 negative regulation of peptidase activity					(M9378)ST INTERLEUKIN 4 PATHWAY; (M12645)ST GA13 PATHWAY; (M3501)ST B CELL ANTIGEN RECEPTOR		0	1	1	0	0	0	0	0	0	0	0	0	0	0	0	0	0	0	0	0
ECM1	1893	symbol	H. sapiens	1893	H. sapiens	ECM1	extracellular matrix protein 1	GO:0030502 negative regulation of bone mineralization;GO:2000404 regulation of T cell migration;GO:0070168 negative regulation of biomineral tissue development			Cytosol;Nucleoplasm(Approved)		(M3008)NABA ECM GLYCOPROTEINS; (M5884)NABA CORE MATRISOME; (M5889)NABA MATRISOME	(M5947)HALLMARK IL2 STAT5 SIGNALING; (M5930)HALLMARK EPITHELIAL MESENCHYMAL TRANSITION	0	1	1	0	1	0	0	0	0	0	0	0	0	0	0	1	0	0	0	0
PEBP1	5037	symbol	H. sapiens	5037	H. sapiens	PEBP1	phosphatidylethanolamine binding protein 1	GO:0043409 negative regulation of MAPK cascade;GO:0010951 negative regulation of endopeptidase activity;GO:0010466 negative regulation of peptidase activity			Plasma membrane(Supported)		(M14)PID AURORA B PATHWAY; (M164)PID ERBB1 DOWNSTREAM PATHWAY	(M5951)HALLMARK SPERMATOGENESIS	0	0	1	0	0	0	0	1	0	0	0	0	0	0	0	0	0	0	0	0
APOL1	8542	symbol	H. sapiens	8542	H. sapiens	APOL1	apolipoprotein L1	GO:1902476 chloride transmembrane transport;GO:0031640 killing of cells of other organism;GO:0019835 cytolysis							0	0	0	1	0	1	1	0	0	0	0	1	0	0	0	0	0	0	0	0
LMNA	4000	symbol	H. sapiens	4000	H. sapiens	LMNA	lamin A/C	GO:1900114 positive regulation of histone H3-K9 trimethylation;GO:1903243 negative regulation of cardiac muscle hypertrophy in response to stress;GO:1900112 regulation of histone H3-K9 trimethylation					(M220)PID CASPASE PATHWAY	(M5902)HALLMARK APOPTOSIS	0	0	0	0	0	0	0	1	0	0	0	1	0	0	0	1	0	0	1	0
GGT5	2687	symbol	H. sapiens	2687	H. sapiens	GGT5	gamma-glutamyltransferase 5	GO:1901750 leukotriene D4 biosynthetic process;GO:1901748 leukotriene D4 metabolic process;GO:0019370 leukotriene biosynthetic process		Enzymes/ENZYME proteins/{Hydrolases,Transferases}	Nucleoli fibrillar center(Approved)				0	0	0	1	0	0	0	0	0	0	0	0	1	0	0	0	0	0	0	0
MAOB	4129	symbol	H. sapiens	4129	H. sapiens	MAOB	monoamine oxidase B	GO:0014063 negative regulation of serotonin secretion;GO:0045964 positive regulation of dopamine metabolic process;GO:0042420 dopamine catabolic process		Enzymes/ENZYME proteins/Oxidoreductases	Mitochondria;Nucleoli(Approved)	Amphetamine (Primary amine oxidase activity);Phentermine (Primary amine oxidase activity);Tranylcypromine (Primary amine oxidase activity);Phenelzine (Primary amine oxidase activity);Zonisamide (Primary amine oxidase activity);Selegiline (Primary amine oxidase activity);Isocarboxazid (Primary amine oxidase activity);Ephedra (Primary amine oxidase activity);Rasagiline (Primary amine oxidase activi…	(M275)PID ALPHA SYNUCLEIN PATHWAY	(M5936)HALLMARK OXIDATIVE PHOSPHORYLATION	0	0	0	1	0	0	0	1	0	0	0	1	0	1	0	0	0	0	0	0
ITGB4	3691	symbol	H. sapiens	3691	H. sapiens	ITGB4	integrin subunit beta 4	GO:0031581 hemidesmosome assembly;GO:0035878 nail development;GO:0097186 amelogenesis		CD markers	Cell Junctions;Plasma membrane(Supported)	R1295 (Receptor activity)	(M158)PID INTEGRIN4 PATHWAY; (M47)PID INTEGRIN CS PATHWAY; (M65)PID FRA PATHWAY	(M5915)HALLMARK APICAL JUNCTION; (M5909)HALLMARK MYOGENESIS; (M5939)HALLMARK P53 PATHWAY	0	1	0	0	1	0	0	0	0	0	1	0	0	0	0	0	0	1	0	1
EHD2	30846	symbol	H. sapiens	30846	H. sapiens	EHD2	EH domain containing 2	GO:2001137 positive regulation of endocytic recycling;GO:1901741 positive regulation of myoblast fusion;GO:1901739 regulation of myoblast fusion			Plasma membrane(Supported)				0	1	0	0	0	0	0	0	0	0	0	1	0	0	0	0	0	0	0	0
APCS	325	symbol	H. sapiens	325	H. sapiens	APCS	amyloid P component, serum	GO:0044869 negative regulation by host of viral exo-alpha-sialidase activity;GO:0044866 modulation by host of viral exo-alpha-sialidase activity;GO:0052403 negative regulation by host of symbiont catalytic activity		Transporters/Transporter channels and pores		Methyl 4,6-O-[(1r)-1-Carboxyethylidene]-Beta-D-Galactopyranoside (Virion binding);BIS-1,2-{[(Z)-2-CARBOXY-2-METHYL-1,3-DIOXANE]-5-YLOXYCARBAMOYL}-ETHANE (Virion binding);BIS-1,2-{[(Z)-2CARBOXY-2-METHYL-1,3-DIOXANE]-5-YLOXYCARBONYL}-PIPERAZINE (Virion binding)			1	1	1	0	0	0	1	0	1	0	0	0	0	0	1	0	0	0	1	0
ITGB1	3688	symbol	H. sapiens	3688	H. sapiens	ITGB1	integrin subunit beta 1	GO:0021943 formation of radial glial scaffolds;GO:0007161 calcium-independent cell-matrix adhesion;GO:0021932 hindbrain radial glia guided cell migration		CD markers;Transporters	Focal adhesion sites;Plasma membrane(Supported)Endoplasmic reticulum(Approved)	Anti-thymocyte Globulin (Rabbit) (Virus receptor activity)	(M11)PID PRL SIGNALING EVENTS PATHWAY; (M274)PID LYMPH ANGIOGENESIS PATHWAY; (M118)PID INTEGRIN A9B1 PATHWAY	(M5915)HALLMARK APICAL JUNCTION; (M5909)HALLMARK MYOGENESIS; (M5930)HALLMARK EPITHELIAL MESENCHYMAL TRANSITION	0	1	0	1	1	0	0	1	0	1	1	0	0	0	0	1	1	0	0	0
PLIN4	729359	symbol	H. sapiens	729359	H. sapiens	PLIN4	perilipin 4				Cytosol;Lipid droplets;Plasma membrane(Supported)Vesicles(Approved)				0	0	0	0	0	0	0	0	0	0	0	1	0	0	0	0	0	0	0	0
PTN	5764	symbol	H. sapiens	5764	H. sapiens	PTN	pleiotrophin	GO:1904389 rod bipolar cell differentiation;GO:0060221 retinal rod cell differentiation;GO:2000347 positive regulation of hepatocyte proliferation					(M251)PID SYNDECAN 3 PATHWAY; (M5883)NABA SECRETED FACTORS; (M5885)NABA MATRISOME ASSOCIATED		0	1	1	0	1	0	0	0	0	0	1	0	0	0	0	1	1	0	0	0
B2G1	350	gene_synonym	H. sapiens	350	H. sapiens	APOH	apolipoprotein H	GO:0051918 negative regulation of fibrinolysis;GO:0051917 regulation of fibrinolysis;GO:0051006 positive regulation of lipoprotein lipase activity			Golgi apparatus(Supported)	LJP 1082 (Phospholipid binding)		(M5944)HALLMARK ANGIOGENESIS	1	1	0	0	0	0	0	1	0	0	0	1	0	0	0	1	0	0	0	0

## Sheet: Enrichment
GroupID	Category	Term	Description	LogP	Log(q-value)	InTerm_InList	Genes	Symbols
1_Summary	KEGG Pathway	hsa04610	Complement and coagulation cascades	-22.4324	-18.1148	16/79	2,462,629,722,727,729,735,1191,2147,2243,2244,3053,3075,3827,5340,7448,325,350,3848,12,336,3240,3700,5004,2597,3263,3273,3512,1081,5230,7123,871,335,1660,5591,347,6188,3858	A2M,SERPINC1,CFB,C4BPA,C5,C6,C9,CLU,F2,FGA,FGB,SERPIND1,CFH,KNG1,PLG,VTN,APCS,APOH,KRT1,SERPINA3,APOA2,HP,ITIH4,ORM1,GAPDH,HPX,HRG,JCHAIN,CGA,PGK1,CLEC3B,SERPINH1,APOA1,DHX9,PRKDC,APOD,RPS3,KRT10
1_Member	KEGG Pathway	hsa04610	Complement and coagulation cascades	-22.4324	-18.1148	16/79	2,462,629,722,727,729,735,1191,2147,2243,2244,3053,3075,3827,5340,7448	A2M,SERPINC1,CFB,C4BPA,C5,C6,C9,CLU,F2,FGA,FGB,SERPIND1,CFH,KNG1,PLG,VTN
1_Member	GO Biological Processes	GO:0072376	protein activation cascade	-17.1685	-13.5499	17/199	2,325,350,462,629,722,727,729,735,1191,2147,2243,2244,3075,3827,3848,7448	A2M,APCS,APOH,SERPINC1,CFB,C4BPA,C5,C6,C9,CLU,F2,FGA,FGB,CFH,KNG1,KRT1,VTN
1_Member	GO Biological Processes	GO:0002526	acute inflammatory response	-16.3944	-13.0311	17/221	2,12,325,336,462,629,722,727,729,735,1191,2147,3075,3240,3700,5004,7448	A2M,SERPINA3,APCS,APOA2,SERPINC1,CFB,C4BPA,C5,C6,C9,CLU,F2,CFH,HP,ITIH4,ORM1,VTN
1_Member	GO Biological Processes	GO:0006959	humoral immune response	-14.102	-11.0149	18/358	2,325,629,722,727,729,735,1191,2147,2243,2244,2597,3075,3263,3273,3512,3848,7448	A2M,APCS,CFB,C4BPA,C5,C6,C9,CLU,F2,FGA,FGB,GAPDH,CFH,HPX,HRG,JCHAIN,KRT1,VTN
1_Member	Reactome Gene Sets	R-HSA-977606	Regulation of Complement cascade	-12.5291	-9.55396	9/47	629,722,727,729,735,1191,2147,3075,7448	CFB,C4BPA,C5,C6,C9,CLU,F2,CFH,VTN
1_Member	GO Biological Processes	GO:0016485	protein processing	-12.3105	-9.35465	16/330	2,350,629,722,727,729,735,1081,1191,2147,2243,2244,3075,5230,7123,7448	A2M,APOH,CFB,C4BPA,C5,C6,C9,CGA,CLU,F2,FGA,FGB,CFH,PGK1,CLEC3B,VTN
1_Member	GO Biological Processes	GO:0051604	protein maturation	-12.162	-9.24616	17/399	2,350,629,722,727,729,735,871,1081,1191,2147,2243,2244,3075,5230,7123,7448	A2M,APOH,CFB,C4BPA,C5,C6,C9,SERPINH1,CGA,CLU,F2,FGA,FGB,CFH,PGK1,CLEC3B,VTN
1_Member	GO Biological Processes	GO:2000257	regulation of protein activation cascade	-11.6774	-8.89131	11/117	2,462,629,722,727,729,735,1191,2147,3075,7448	A2M,SERPINC1,CFB,C4BPA,C5,C6,C9,CLU,F2,CFH,VTN
1_Member	Reactome Gene Sets	R-HSA-166658	Complement cascade	-11.6524	-8.87892	9/58	629,722,727,729,735,1191,2147,3075,7448	CFB,C4BPA,C5,C6,C9,CLU,F2,CFH,VTN
1_Member	GO Biological Processes	GO:0006956	complement activation	-11.0343	-8.3219	12/176	2,325,629,722,727,729,735,1191,2147,3075,3848,7448	A2M,APCS,CFB,C4BPA,C5,C6,C9,CLU,F2,CFH,KRT1,VTN
1_Member	GO Biological Processes	GO:0002920	regulation of humoral immune response	-10.9914	-8.29711	11/135	2,629,722,727,729,735,1191,2147,3075,3263,7448	A2M,CFB,C4BPA,C5,C6,C9,CLU,F2,CFH,HPX,VTN
1_Member	GO Biological Processes	GO:0030449	regulation of complement activation	-10.276	-7.64864	10/116	2,629,722,727,729,735,1191,2147,3075,7448	A2M,CFB,C4BPA,C5,C6,C9,CLU,F2,CFH,VTN
1_Member	GO Biological Processes	GO:0002673	regulation of acute inflammatory response	-10.1875	-7.56896	11/160	2,325,629,722,727,729,735,1191,2147,3075,7448	A2M,APCS,CFB,C4BPA,C5,C6,C9,CLU,F2,CFH,VTN
1_Member	GO Biological Processes	GO:0070613	regulation of protein processing	-9.61125	-7.01799	11/181	2,629,722,727,729,735,1191,2147,3075,7123,7448	A2M,CFB,C4BPA,C5,C6,C9,CLU,F2,CFH,CLEC3B,VTN
1_Member	GO Biological Processes	GO:1903317	regulation of protein maturation	-9.5602	-6.97506	11/183	2,629,722,727,729,735,1191,2147,3075,7123,7448	A2M,CFB,C4BPA,C5,C6,C9,CLU,F2,CFH,CLEC3B,VTN
1_Member	GO Biological Processes	GO:0002697	regulation of immune effector process	-9.11516	-6.55349	15/462	2,335,336,629,722,727,729,735,1191,1660,2147,3075,3263,5591,7448	A2M,APOA1,APOA2,CFB,C4BPA,C5,C6,C9,CLU,DHX9,F2,CFH,HPX,PRKDC,VTN
1_Member	GO Biological Processes	GO:0050727	regulation of inflammatory response	-8.77881	-6.22469	15/489	2,325,335,347,629,722,727,729,735,1191,1660,2147,3075,3848,7448	A2M,APCS,APOA1,APOD,CFB,C4BPA,C5,C6,C9,CLU,DHX9,F2,CFH,KRT1,VTN
1_Member	Reactome Gene Sets	R-HSA-166665	Terminal pathway of complement	-7.71872	-5.22726	4/8	727,729,735,1191	C5,C6,C9,CLU
1_Member	GO Biological Processes	GO:0002253	activation of immune response	-7.30723	-4.85892	16/727	2,325,629,722,727,729,735,1191,2147,2243,2244,3075,3848,5591,6188,7448	A2M,APCS,CFB,C4BPA,C5,C6,C9,CLU,F2,FGA,FGB,CFH,KRT1,PRKDC,RPS3,VTN
1_Member	GO Biological Processes	GO:0006957	complement activation, alternative pathway	-6.31481	-3.94665	4/16	629,727,735,3075	CFB,C5,C9,CFH
1_Member	GO Biological Processes	GO:0002455	humoral immune response mediated by circulating immunoglobulin	-5.51476	-3.21006	7/150	325,722,727,729,735,1191,3263	APCS,C4BPA,C5,C6,C9,CLU,HPX
1_Member	KEGG Pathway	hsa05150	Staphylococcus aureus infection	-5.44953	-3.15317	5/56	629,727,3075,3858,5340	CFB,C5,CFH,KRT10,PLG
1_Member	GO Biological Processes	GO:0006958	complement activation, classical pathway	-4.63904	-2.47325	6/137	325,722,727,729,735,1191	APCS,C4BPA,C5,C6,C9,CLU
1_Member	GO Biological Processes	GO:0016064	immunoglobulin mediated immune response	-4.45809	-2.33645	7/218	325,722,727,729,735,1191,3263	APCS,C4BPA,C5,C6,C9,CLU,HPX
1_Member	GO Biological Processes	GO:0019724	B cell mediated immunity	-4.42034	-2.30419	7/221	325,722,727,729,735,1191,3263	APCS,C4BPA,C5,C6,C9,CLU,HPX
1_Member	KEGG Pathway	hsa05020	Prion diseases	-3.38801	-1.48711	3/35	727,729,735	C5,C6,C9
1_Member	GO Biological Processes	GO:0002250	adaptive immune response	-3.28917	-1.403	10/679	325,722,727,729,735,1191,2243,2244,3263,3512	APCS,C4BPA,C5,C6,C9,CLU,FGA,FGB,HPX,JCHAIN
1_Member	GO Biological Processes	GO:0002449	lymphocyte mediated immunity	-3.17325	-1.31207	7/353	325,722,727,729,735,1191,3263	APCS,C4BPA,C5,C6,C9,CLU,HPX
1_Member	GO Biological Processes	GO:0002460	adaptive immune response based on somatic recombination of immune receptors built from immunoglobuli	-3.10214	-1.26027	7/363	325,722,727,729,735,1191,3263	APCS,C4BPA,C5,C6,C9,CLU,HPX
2_Summary	GO Biological Processes	GO:0002576	platelet degranulation	-18.8661	-14.9696	16/128	1,2,12,335,350,1191,1893,2243,2244,3273,3700,3827,5004,5267,5340,7123,462,2147,3043,3047,3053,3512,3688,30846,847,2665,2717,3240,3848,6709,325,347,1634,3691,5764,7448,727,1660,3603	A1BG,A2M,SERPINA3,APOA1,APOH,CLU,ECM1,FGA,FGB,HRG,ITIH4,KNG1,ORM1,SERPINA4,PLG,CLEC3B,SERPINC1,F2,HBB,HBG1,SERPIND1,JCHAIN,ITGB1,EHD2,CAT,GDI2,GLA,HP,KRT1,SPTAN1,APCS,APOD,DCN,ITGB4,PTN,VTN,C5,DHX9,IL16
2_Member	GO Biological Processes	GO:0002576	platelet degranulation	-18.8661	-14.9696	16/128	1,2,12,335,350,1191,1893,2243,2244,3273,3700,3827,5004,5267,5340,7123	A1BG,A2M,SERPINA3,APOA1,APOH,CLU,ECM1,FGA,FGB,HRG,ITIH4,KNG1,ORM1,SERPINA4,PLG,CLEC3B
2_Member	Reactome Gene Sets	R-HSA-114608	Platelet degranulation	-18.81	-14.9696	16/129	1,2,12,335,350,1191,1893,2243,2244,3273,3700,3827,5004,5267,5340,7123	A1BG,A2M,SERPINA3,APOA1,APOH,CLU,ECM1,FGA,FGB,HRG,ITIH4,KNG1,ORM1,SERPINA4,PLG,CLEC3B
2_Member	Reactome Gene Sets	R-HSA-76005	Response to elevated platelet cytosolic Ca2+	-18.5365	-14.821	16/134	1,2,12,335,350,1191,1893,2243,2244,3273,3700,3827,5004,5267,5340,7123	A1BG,A2M,SERPINA3,APOA1,APOH,CLU,ECM1,FGA,FGB,HRG,ITIH4,KNG1,ORM1,SERPINA4,PLG,CLEC3B
2_Member	Reactome Gene Sets	R-HSA-109582	Hemostasis	-16.24	-12.9224	24/621	1,2,12,335,350,462,1191,1893,2147,2243,2244,3043,3047,3053,3273,3512,3688,3700,3827,5004,5267,5340,7123,30846	A1BG,A2M,SERPINA3,APOA1,APOH,SERPINC1,CLU,ECM1,F2,FGA,FGB,HBB,HBG1,SERPIND1,HRG,JCHAIN,ITGB1,ITIH4,KNG1,ORM1,SERPINA4,PLG,CLEC3B,EHD2
2_Member	Reactome Gene Sets	R-HSA-76002	Platelet activation, signaling and aggregation	-15.1524	-11.9488	17/262	1,2,12,335,350,1191,1893,2147,2243,2244,3273,3700,3827,5004,5267,5340,7123	A1BG,A2M,SERPINA3,APOA1,APOH,CLU,ECM1,F2,FGA,FGB,HRG,ITIH4,KNG1,ORM1,SERPINA4,PLG,CLEC3B
2_Member	GO Biological Processes	GO:0045055	regulated exocytosis	-12.8806	-9.84182	23/795	1,2,12,335,350,847,1191,1893,2243,2244,2665,2717,3043,3240,3273,3700,3827,3848,5004,5267,5340,6709,7123	A1BG,A2M,SERPINA3,APOA1,APOH,CAT,CLU,ECM1,FGA,FGB,GDI2,GLA,HBB,HP,HRG,ITIH4,KNG1,KRT1,ORM1,SERPINA4,PLG,SPTAN1,CLEC3B
2_Member	GO Biological Processes	GO:0009611	response to wounding	-12.2632	-9.32584	21/682	2,325,335,347,350,462,1634,2147,2243,2244,3043,3047,3053,3273,3691,3827,3848,5340,5764,7448,30846	A2M,APCS,APOA1,APOD,APOH,SERPINC1,DCN,F2,FGA,FGB,HBB,HBG1,SERPIND1,HRG,ITGB4,KNG1,KRT1,PLG,PTN,VTN,EHD2
2_Member	GO Biological Processes	GO:0061045	negative regulation of wound healing	-12.1487	-9.24616	10/76	325,350,2147,2243,2244,3273,3827,3848,5340,7448	APCS,APOH,F2,FGA,FGB,HRG,KNG1,KRT1,PLG,VTN
2_Member	GO Biological Processes	GO:0030195	negative regulation of blood coagulation	-12.0258	-9.13958	9/53	350,2147,2243,2244,3273,3827,3848,5340,7448	APOH,F2,FGA,FGB,HRG,KNG1,KRT1,PLG,VTN
2_Member	GO Biological Processes	GO:0030193	regulation of blood coagulation	-11.9744	-9.10399	10/79	350,462,2147,2243,2244,3273,3827,3848,5340,7448	APOH,SERPINC1,F2,FGA,FGB,HRG,KNG1,KRT1,PLG,VTN
2_Member	GO Biological Processes	GO:1900047	negative regulation of hemostasis	-11.9481	-9.09291	9/54	350,2147,2243,2244,3273,3827,3848,5340,7448	APOH,F2,FGA,FGB,HRG,KNG1,KRT1,PLG,VTN
2_Member	GO Biological Processes	GO:1900046	regulation of hemostasis	-11.9179	-9.07744	10/80	350,462,2147,2243,2244,3273,3827,3848,5340,7448	APOH,SERPINC1,F2,FGA,FGB,HRG,KNG1,KRT1,PLG,VTN
2_Member	GO Biological Processes	GO:0042060	wound healing	-11.7332	-8.91176	19/567	2,325,347,350,462,1634,2147,2243,2244,3043,3047,3053,3273,3827,3848,5340,5764,7448,30846	A2M,APCS,APOD,APOH,SERPINC1,DCN,F2,FGA,FGB,HBB,HBG1,SERPIND1,HRG,KNG1,KRT1,PLG,PTN,VTN,EHD2
2_Member	GO Biological Processes	GO:0050819	negative regulation of coagulation	-11.7242	-8.91176	9/57	350,2147,2243,2244,3273,3827,3848,5340,7448	APOH,F2,FGA,FGB,HRG,KNG1,KRT1,PLG,VTN
2_Member	GO Biological Processes	GO:0050818	regulation of coagulation	-11.6992	-8.90022	10/84	350,462,2147,2243,2244,3273,3827,3848,5340,7448	APOH,SERPINC1,F2,FGA,FGB,HRG,KNG1,KRT1,PLG,VTN
2_Member	GO Biological Processes	GO:1903035	negative regulation of response to wounding	-11.3917	-8.63049	10/90	325,350,2147,2243,2244,3273,3827,3848,5340,7448	APCS,APOH,F2,FGA,FGB,HRG,KNG1,KRT1,PLG,VTN
2_Member	GO Biological Processes	GO:0007596	blood coagulation	-11.0267	-8.3219	15/337	2,350,462,2147,2243,2244,3043,3047,3053,3273,3827,3848,5340,7448,30846	A2M,APOH,SERPINC1,F2,FGA,FGB,HBB,HBG1,SERPIND1,HRG,KNG1,KRT1,PLG,VTN,EHD2
2_Member	GO Biological Processes	GO:1903034	regulation of response to wounding	-10.9478	-8.2637	12/179	325,350,462,2147,2243,2244,3273,3827,3848,5340,5764,7448	APCS,APOH,SERPINC1,F2,FGA,FGB,HRG,KNG1,KRT1,PLG,PTN,VTN
2_Member	GO Biological Processes	GO:0007599	hemostasis	-10.9359	-8.26182	15/342	2,350,462,2147,2243,2244,3043,3047,3053,3273,3827,3848,5340,7448,30846	A2M,APOH,SERPINC1,F2,FGA,FGB,HBB,HBG1,SERPIND1,HRG,KNG1,KRT1,PLG,VTN,EHD2
2_Member	GO Biological Processes	GO:0050817	coagulation	-10.9179	-8.25361	15/343	2,350,462,2147,2243,2244,3043,3047,3053,3273,3827,3848,5340,7448,30846	A2M,APOH,SERPINC1,F2,FGA,FGB,HBB,HBG1,SERPIND1,HRG,KNG1,KRT1,PLG,VTN,EHD2
2_Member	GO Biological Processes	GO:0072378	blood coagulation, fibrin clot formation	-10.8548	-8.20002	7/27	2,350,462,2147,2243,2244,3827	A2M,APOH,SERPINC1,F2,FGA,FGB,KNG1
2_Member	GO Biological Processes	GO:0042730	fibrinolysis	-10.7313	-8.08589	7/28	350,2147,2243,2244,3273,3848,5340	APOH,F2,FGA,FGB,HRG,KRT1,PLG
2_Member	GO Biological Processes	GO:0061041	regulation of wound healing	-10.555	-7.91868	11/148	325,350,462,2147,2243,2244,3273,3827,3848,5340,7448	APCS,APOH,SERPINC1,F2,FGA,FGB,HRG,KNG1,KRT1,PLG,VTN
2_Member	Reactome Gene Sets	R-HSA-140877	Formation of Fibrin Clot (Clotting Cascade)	-9.63383	-7.02386	7/39	2,462,2147,2243,2244,3053,3827	A2M,SERPINC1,F2,FGA,FGB,SERPIND1,KNG1
2_Member	GO Biological Processes	GO:0050878	regulation of body fluid levels	-8.60095	-6.06156	15/504	2,350,462,2147,2243,2244,3043,3047,3053,3273,3827,3848,5340,7448,30846	A2M,APOH,SERPINC1,F2,FGA,FGB,HBB,HBG1,SERPIND1,HRG,KNG1,KRT1,PLG,VTN,EHD2
2_Member	GO Biological Processes	GO:0032102	negative regulation of response to external stimulus	-8.42412	-5.90592	13/365	325,335,347,350,727,2147,2243,2244,3273,3827,3848,5340,7448	APCS,APOA1,APOD,APOH,C5,F2,FGA,FGB,HRG,KNG1,KRT1,PLG,VTN
2_Member	GO Biological Processes	GO:0007597	blood coagulation, intrinsic pathway	-8.0446	-5.53324	5/18	2,350,462,2147,3827	A2M,APOH,SERPINC1,F2,KNG1
2_Member	Reactome Gene Sets	R-HSA-140837	Intrinsic Pathway of Fibrin Clot Formation	-7.56267	-5.08918	5/22	2,462,2147,3053,3827	A2M,SERPINC1,F2,SERPIND1,KNG1
2_Member	GO Biological Processes	GO:0051918	negative regulation of fibrinolysis	-7.24437	-4.80764	4/10	350,2147,3273,5340	APOH,F2,HRG,PLG
2_Member	GO Biological Processes	GO:0051917	regulation of fibrinolysis	-6.57168	-4.18798	4/14	350,2147,3273,5340	APOH,F2,HRG,PLG
2_Member	GO Biological Processes	GO:1903036	positive regulation of response to wounding	-6.19497	-3.83167	6/74	350,2147,3273,5340,5764,7448	APOH,F2,HRG,PLG,PTN,VTN
2_Member	GO Biological Processes	GO:0030194	positive regulation of blood coagulation	-5.41405	-3.12589	4/26	350,2147,3273,5340	APOH,F2,HRG,PLG
2_Member	GO Biological Processes	GO:1900048	positive regulation of hemostasis	-5.41405	-3.12589	4/26	350,2147,3273,5340	APOH,F2,HRG,PLG
2_Member	GO Biological Processes	GO:0050820	positive regulation of coagulation	-5.34579	-3.06167	4/27	350,2147,3273,5340	APOH,F2,HRG,PLG
2_Member	GO Biological Processes	GO:0090303	positive regulation of wound healing	-5.26422	-2.98807	5/61	350,2147,3273,5340,7448	APOH,F2,HRG,PLG,VTN
2_Member	Canonical Pathways	M165	PID SYNDECAN 4 PATHWAY	-3.50453	-1.57438	3/32	2147,3688,5340	F2,ITGB1,PLG
2_Member	GO Biological Processes	GO:0032103	positive regulation of response to external stimulus	-3.40205	-1.49105	7/323	350,1660,2147,3273,3603,5340,5764	APOH,DHX9,F2,HRG,IL16,PLG,PTN
2_Member	Canonical Pathways	M92	PID ANGIOPOIETIN RECEPTOR PATHWAY	-2.93118	-1.12553	3/50	2147,3688,5340	F2,ITGB1,PLG
3_Summary	GO Biological Processes	GO:0051346	negative regulation of hydrolase activity	-16.6725	-13.1331	22/466	2,12,259,325,335,336,462,727,866,871,1293,1893,2597,3053,3273,3698,3700,3827,5037,5267,5764,7448,722,2147,5118,6188,4320,5340,3263,3603,7123	A2M,SERPINA3,AMBP,APCS,APOA1,APOA2,SERPINC1,C5,SERPINA6,SERPINH1,COL6A3,ECM1,GAPDH,SERPIND1,HRG,ITIH2,ITIH4,KNG1,PEBP1,SERPINA4,PTN,VTN,C4BPA,F2,PCOLCE,RPS3,MMP11,PLG,HPX,IL16,CLEC3B
3_Member	GO Biological Processes	GO:0051346	negative regulation of hydrolase activity	-16.6725	-13.1331	22/466	2,12,259,325,335,336,462,727,866,871,1293,1893,2597,3053,3273,3698,3700,3827,5037,5267,5764,7448	A2M,SERPINA3,AMBP,APCS,APOA1,APOA2,SERPINC1,C5,SERPINA6,SERPINH1,COL6A3,ECM1,GAPDH,SERPIND1,HRG,ITIH2,ITIH4,KNG1,PEBP1,SERPINA4,PTN,VTN
3_Member	GO Biological Processes	GO:0010466	negative regulation of peptidase activity	-16.4776	-13.0311	18/262	2,12,259,462,727,866,871,1293,1893,2597,3053,3273,3698,3700,3827,5037,5267,7448	A2M,SERPINA3,AMBP,SERPINC1,C5,SERPINA6,SERPINH1,COL6A3,ECM1,GAPDH,SERPIND1,HRG,ITIH2,ITIH4,KNG1,PEBP1,SERPINA4,VTN
3_Member	GO Biological Processes	GO:0045861	negative regulation of proteolysis	-16.4345	-13.0311	20/363	2,12,259,462,722,727,866,871,1293,1893,2147,2597,3053,3273,3698,3700,3827,5037,5267,7448	A2M,SERPINA3,AMBP,SERPINC1,C4BPA,C5,SERPINA6,SERPINH1,COL6A3,ECM1,F2,GAPDH,SERPIND1,HRG,ITIH2,ITIH4,KNG1,PEBP1,SERPINA4,VTN
3_Member	GO Biological Processes	GO:0010951	negative regulation of endopeptidase activity	-15.4928	-12.2544	17/250	2,12,259,462,727,866,871,1293,2597,3053,3273,3698,3700,3827,5037,5267,7448	A2M,SERPINA3,AMBP,SERPINC1,C5,SERPINA6,SERPINH1,COL6A3,GAPDH,SERPIND1,HRG,ITIH2,ITIH4,KNG1,PEBP1,SERPINA4,VTN
3_Member	GO Biological Processes	GO:0052547	regulation of peptidase activity	-14.6074	-11.4659	20/452	2,12,259,462,727,866,871,1293,1893,2597,3053,3273,3698,3700,3827,5037,5118,5267,6188,7448	A2M,SERPINA3,AMBP,SERPINC1,C5,SERPINA6,SERPINH1,COL6A3,ECM1,GAPDH,SERPIND1,HRG,ITIH2,ITIH4,KNG1,PEBP1,PCOLCE,SERPINA4,RPS3,VTN
3_Member	Canonical Pathways	M3468	NABA ECM REGULATORS	-13.2076	-10.1453	15/238	2,12,259,462,866,871,2147,3053,3273,3698,3700,3827,4320,5267,5340	A2M,SERPINA3,AMBP,SERPINC1,SERPINA6,SERPINH1,F2,SERPIND1,HRG,ITIH2,ITIH4,KNG1,MMP11,SERPINA4,PLG
3_Member	GO Biological Processes	GO:0052548	regulation of endopeptidase activity	-12.8256	-9.80906	18/425	2,12,259,462,727,866,871,1293,2597,3053,3273,3698,3700,3827,5037,5267,6188,7448	A2M,SERPINA3,AMBP,SERPINC1,C5,SERPINA6,SERPINH1,COL6A3,GAPDH,SERPIND1,HRG,ITIH2,ITIH4,KNG1,PEBP1,SERPINA4,RPS3,VTN
3_Member	Canonical Pathways	M5885	NABA MATRISOME ASSOCIATED	-9.62226	-7.02072	19/753	2,12,259,462,866,871,2147,3053,3263,3273,3603,3698,3700,3827,4320,5267,5340,5764,7123	A2M,SERPINA3,AMBP,SERPINC1,SERPINA6,SERPINH1,F2,SERPIND1,HPX,HRG,IL16,ITIH2,ITIH4,KNG1,MMP11,SERPINA4,PLG,PTN,CLEC3B
4_Summary	Reactome Gene Sets	R-HSA-2168880	Scavenging of heme from plasma	-16.0861	-12.81	8/13	259,335,3040,3043,3240,3263,3512,8542,337,847,2687,3047,4129,1191,2147,2717,6649,2597,2819,3313,5230,10135,3688,7448,216,759,347,6188,7284,8639,2243,2244,80781,286,2665,6709,6711,3848	AMBP,APOA1,HBA2,HBB,HP,HPX,JCHAIN,APOL1,APOA4,CAT,GGT5,HBG1,MAOB,CLU,F2,GLA,SOD3,GAPDH,GPD1,HSPA9,PGK1,NAMPT,ITGB1,VTN,ALDH1A1,CA1,APOD,RPS3,TUFM,AOC3,FGA,FGB,COL18A1,ANK1,GDI2,SPTAN1,SPTBN1,KRT1
4_Member	Reactome Gene Sets	R-HSA-2168880	Scavenging of heme from plasma	-16.0861	-12.81	8/13	259,335,3040,3043,3240,3263,3512,8542	AMBP,APOA1,HBA2,HBB,HP,HPX,JCHAIN,APOL1
4_Member	Reactome Gene Sets	R-HSA-2173782	Binding and Uptake of Ligands by Scavenger Receptors	-11.1664	-8.42865	8/42	259,335,3040,3043,3240,3263,3512,8542	AMBP,APOA1,HBA2,HBB,HP,HPX,JCHAIN,APOL1
4_Member	GO Biological Processes	GO:0051187	cofactor catabolic process	-9.51457	-6.93739	8/66	259,337,847,2687,3040,3043,3047,3240	AMBP,APOA4,CAT,GGT5,HBA2,HBB,HBG1,HP
4_Member	GO Biological Processes	GO:0042744	hydrogen peroxide catabolic process	-8.44465	-5.91243	6/32	337,847,3040,3043,3047,3240	APOA4,CAT,HBA2,HBB,HBG1,HP
4_Member	GO Biological Processes	GO:0042743	hydrogen peroxide metabolic process	-8.42495	-5.90592	7/57	337,847,3040,3043,3047,3240,4129	APOA4,CAT,HBA2,HBB,HBG1,HP,MAOB
4_Member	GO Biological Processes	GO:0072593	reactive oxygen species metabolic process	-7.56163	-5.08918	11/284	337,847,1191,2147,2717,3040,3043,3047,3240,4129,6649	APOA4,CAT,CLU,F2,GLA,HBA2,HBB,HBG1,HP,MAOB,SOD3
4_Member	GO Biological Processes	GO:0051186	cofactor metabolic process	-7.55211	-5.08583	15/604	259,337,847,2597,2687,2819,3040,3043,3047,3240,3263,3313,4129,5230,10135	AMBP,APOA4,CAT,GAPDH,GGT5,GPD1,HBA2,HBB,HBG1,HP,HPX,HSPA9,MAOB,PGK1,NAMPT
4_Member	GO Biological Processes	GO:0006898	receptor-mediated endocytosis	-7.00762	-4.5877	11/322	259,335,1191,3040,3043,3240,3263,3512,3688,7448,8542	AMBP,APOA1,CLU,HBA2,HBB,HP,HPX,JCHAIN,ITGB1,VTN,APOL1
4_Member	GO Biological Processes	GO:0017001	antibiotic catabolic process	-6.83236	-4.42331	6/58	337,847,3040,3043,3047,3240	APOA4,CAT,HBA2,HBB,HBG1,HP
4_Member	GO Biological Processes	GO:0016999	antibiotic metabolic process	-6.6545	-4.25604	8/151	216,337,847,3040,3043,3047,3240,4129	ALDH1A1,APOA4,CAT,HBA2,HBB,HBG1,HP,MAOB
4_Member	GO Biological Processes	GO:0098869	cellular oxidant detoxification	-6.64667	-4.25341	7/102	337,847,3040,3043,3047,3240,6649	APOA4,CAT,HBA2,HBB,HBG1,HP,SOD3
4_Member	GO Biological Processes	GO:1990748	cellular detoxification	-6.36865	-3.9956	7/112	337,847,3040,3043,3047,3240,6649	APOA4,CAT,HBA2,HBB,HBG1,HP,SOD3
4_Member	GO Biological Processes	GO:0098754	detoxification	-5.90782	-3.568	7/131	337,847,3040,3043,3047,3240,6649	APOA4,CAT,HBA2,HBB,HBG1,HP,SOD3
4_Member	GO Biological Processes	GO:0042737	drug catabolic process	-5.67322	-3.3469	7/142	337,847,3040,3043,3047,3240,4129	APOA4,CAT,HBA2,HBB,HBG1,HP,MAOB
4_Member	Reactome Gene Sets	R-HSA-1247673	Erythrocytes take up oxygen and release carbon dioxide	-5.24568	-2.98505	3/9	759,3040,3043	CA1,HBA2,HBB
4_Member	GO Biological Processes	GO:0000302	response to reactive oxygen species	-5.23896	-2.98212	8/233	337,347,847,3040,3043,3240,6188,6649	APOA4,APOD,CAT,HBA2,HBB,HP,RPS3,SOD3
4_Member	GO Biological Processes	GO:0097237	cellular response to toxic substance	-5.0538	-2.82616	8/247	337,847,3040,3043,3047,3240,6188,6649	APOA4,CAT,HBA2,HBB,HBG1,HP,RPS3,SOD3
4_Member	GO Biological Processes	GO:0046677	response to antibiotic	-5.04314	-2.81902	9/328	847,1191,3040,3043,3240,4129,6188,7284,8639	CAT,CLU,HBA2,HBB,HP,MAOB,RPS3,TUFM,AOC3
4_Member	KEGG Pathway	hsa05143	African trypanosomiasis	-4.8821	-2.67177	4/35	335,3040,3043,8542	APOA1,HBA2,HBB,APOL1
4_Member	Reactome Gene Sets	R-HSA-1237044	Erythrocytes take up carbon dioxide and release oxygen	-4.71883	-2.53483	3/13	759,3040,3043	CA1,HBA2,HBB
4_Member	Reactome Gene Sets	R-HSA-1480926	O2/CO2 exchange in erythrocytes	-4.71883	-2.53483	3/13	759,3040,3043	CA1,HBA2,HBB
4_Member	GO Biological Processes	GO:0010035	response to inorganic substance	-4.66922	-2.49156	11/562	337,847,2243,2244,3040,3043,3240,4129,6188,6649,80781	APOA4,CAT,FGA,FGB,HBA2,HBB,HP,MAOB,RPS3,SOD3,COL18A1
4_Member	Reactome Gene Sets	R-HSA-5653656	Vesicle-mediated transport	-4.65277	-2.47824	12/673	259,286,335,2665,3040,3043,3240,3263,3512,6709,6711,8542	AMBP,ANK1,APOA1,GDI2,HBA2,HBB,HP,HPX,JCHAIN,SPTAN1,SPTBN1,APOL1
4_Member	GO Biological Processes	GO:0015671	oxygen transport	-4.5198	-2.37252	3/15	3040,3043,3047	HBA2,HBB,HBG1
4_Member	GO Biological Processes	GO:0015669	gas transport	-4.19672	-2.13203	3/19	3040,3043,3047	HBA2,HBB,HBG1
4_Member	GO Biological Processes	GO:0009636	response to toxic substance	-4.18727	-2.12501	10/525	337,847,3040,3043,3047,3240,4129,6188,6649,7284	APOA4,CAT,HBA2,HBB,HBG1,HP,MAOB,RPS3,SOD3,TUFM
4_Member	GO Biological Processes	GO:0006979	response to oxidative stress	-3.9449	-1.91739	9/454	337,347,847,3040,3043,3240,3848,6188,6649	APOA4,APOD,CAT,HBA2,HBB,HP,KRT1,RPS3,SOD3
4_Member	GO Biological Processes	GO:0042542	response to hydrogen peroxide	-3.44662	-1.52875	5/146	847,3040,3043,3240,6188	CAT,HBA2,HBB,HP,RPS3
4_Member	GO Biological Processes	GO:0015701	bicarbonate transport	-3.15309	-1.29502	3/42	759,3040,3043	CA1,HBA2,HBB
5_Summary	GO Biological Processes	GO:0043062	extracellular structure organization	-15.1168	-11.9453	20/425	2,335,336,337,871,1291,1293,1303,1634,1805,2243,2244,3688,3691,4060,4320,5340,7148,7448,80781,5118,1893,5549,7358,10135,5764,6709,6711,347,5591	A2M,APOA1,APOA2,APOA4,SERPINH1,COL6A1,COL6A3,COL12A1,DCN,DPT,FGA,FGB,ITGB1,ITGB4,LUM,MMP11,PLG,TNXB,VTN,COL18A1,PCOLCE,ECM1,PRELP,UGDH,NAMPT,PTN,SPTAN1,SPTBN1,APOD,PRKDC
5_Member	GO Biological Processes	GO:0043062	extracellular structure organization	-15.1168	-11.9453	20/425	2,335,336,337,871,1291,1293,1303,1634,1805,2243,2244,3688,3691,4060,4320,5340,7148,7448,80781	A2M,APOA1,APOA2,APOA4,SERPINH1,COL6A1,COL6A3,COL12A1,DCN,DPT,FGA,FGB,ITGB1,ITGB4,LUM,MMP11,PLG,TNXB,VTN,COL18A1
5_Member	Reactome Gene Sets	R-HSA-1474244	Extracellular matrix organization	-14.153	-11.0396	17/301	2,871,1291,1293,1303,1634,2243,2244,3688,3691,4060,4320,5118,5340,7148,7448,80781	A2M,SERPINH1,COL6A1,COL6A3,COL12A1,DCN,FGA,FGB,ITGB1,ITGB4,LUM,MMP11,PCOLCE,PLG,TNXB,VTN,COL18A1
5_Member	GO Biological Processes	GO:0030198	extracellular matrix organization	-12.6897	-9.69437	17/370	2,871,1291,1293,1303,1634,1805,2243,2244,3688,3691,4060,4320,5340,7148,7448,80781	A2M,SERPINH1,COL6A1,COL6A3,COL12A1,DCN,DPT,FGA,FGB,ITGB1,ITGB4,LUM,MMP11,PLG,TNXB,VTN,COL18A1
5_Member	Canonical Pathways	M5884	NABA CORE MATRISOME	-11.0893	-8.36282	14/275	1291,1293,1303,1634,1805,1893,2243,2244,4060,5118,5549,7148,7448,80781	COL6A1,COL6A3,COL12A1,DCN,DPT,ECM1,FGA,FGB,LUM,PCOLCE,PRELP,TNXB,VTN,COL18A1
5_Member	Reactome Gene Sets	R-HSA-216083	Integrin cell surface interactions	-8.61937	-6.07268	8/85	1291,1293,2243,2244,3688,4060,7448,80781	COL6A1,COL6A3,FGA,FGB,ITGB1,LUM,VTN,COL18A1
5_Member	Canonical Pathways	M18	PID INTEGRIN1 PATHWAY	-7.96894	-5.46432	7/66	1291,1293,2243,2244,3688,7448,80781	COL6A1,COL6A3,FGA,FGB,ITGB1,VTN,COL18A1
5_Member	Reactome Gene Sets	R-HSA-3000178	ECM proteoglycans	-7.53532	-5.07511	7/76	1291,1293,1634,3688,4060,7148,7448	COL6A1,COL6A3,DCN,ITGB1,LUM,TNXB,VTN
5_Member	Reactome Gene Sets	R-HSA-1474290	Collagen formation	-7.0221	-4.59623	7/90	871,1291,1293,1303,3691,5118,80781	SERPINH1,COL6A1,COL6A3,COL12A1,ITGB4,PCOLCE,COL18A1
5_Member	Reactome Gene Sets	R-HSA-1474228	Degradation of the extracellular matrix	-6.90766	-4.49321	8/140	2,1291,1293,1303,1634,4320,5340,80781	A2M,COL6A1,COL6A3,COL12A1,DCN,MMP11,PLG,COL18A1
5_Member	Reactome Gene Sets	R-HSA-2022090	Assembly of collagen fibrils and other multimeric structures	-6.69941	-4.29568	6/61	1291,1293,1303,3691,5118,80781	COL6A1,COL6A3,COL12A1,ITGB4,PCOLCE,COL18A1
5_Member	Reactome Gene Sets	R-HSA-1650814	Collagen biosynthesis and modifying enzymes	-6.45348	-4.07546	6/67	871,1291,1293,1303,5118,80781	SERPINH1,COL6A1,COL6A3,COL12A1,PCOLCE,COL18A1
5_Member	KEGG Pathway	hsa04512	ECM-receptor interaction	-5.93004	-3.58563	6/82	1291,1293,3688,3691,7148,7448	COL6A1,COL6A3,ITGB1,ITGB4,TNXB,VTN
5_Member	GO Biological Processes	GO:0002063	chondrocyte development	-5.78661	-3.45584	5/48	871,1291,1293,1303,1893	SERPINH1,COL6A1,COL6A3,COL12A1,ECM1
5_Member	GO Biological Processes	GO:0003433	chondrocyte development involved in endochondral bone morphogenesis	-5.55956	-3.24634	4/24	871,1291,1293,1303	SERPINH1,COL6A1,COL6A3,COL12A1
5_Member	Reactome Gene Sets	R-HSA-1442490	Collagen degradation	-5.16073	-2.91072	5/64	1291,1293,1303,4320,80781	COL6A1,COL6A3,COL12A1,MMP11,COL18A1
5_Member	GO Biological Processes	GO:0003413	chondrocyte differentiation involved in endochondral bone morphogenesis	-5.15638	-2.91072	4/30	871,1291,1293,1303	SERPINH1,COL6A1,COL6A3,COL12A1
5_Member	GO Biological Processes	GO:0007369	gastrulation	-4.91653	-2.69936	7/185	335,1291,1303,3688,3691,7358,7448	APOA1,COL6A1,COL12A1,ITGB1,ITGB4,UGDH,VTN
5_Member	Canonical Pathways	M3008	NABA ECM GLYCOPROTEINS	-4.75417	-2.5572	7/196	1805,1893,2243,2244,5118,7148,7448	DPT,ECM1,FGA,FGB,PCOLCE,TNXB,VTN
5_Member	GO Biological Processes	GO:0003416	endochondral bone growth	-4.48077	-2.35356	4/44	1291,1293,1303,1893	COL6A1,COL6A3,COL12A1,ECM1
5_Member	Canonical Pathways	M3005	NABA COLLAGENS	-4.48077	-2.35356	4/44	1291,1293,1303,80781	COL6A1,COL6A3,COL12A1,COL18A1
5_Member	Reactome Gene Sets	R-HSA-8948216	Collagen chain trimerization	-4.48077	-2.35356	4/44	1291,1293,1303,80781	COL6A1,COL6A3,COL12A1,COL18A1
5_Member	GO Biological Processes	GO:0060351	cartilage development involved in endochondral bone morphogenesis	-4.36633	-2.25831	4/47	871,1291,1293,1303	SERPINH1,COL6A1,COL6A3,COL12A1
5_Member	GO Biological Processes	GO:0098868	bone growth	-4.36633	-2.25831	4/47	1291,1293,1303,1893	COL6A1,COL6A3,COL12A1,ECM1
5_Member	GO Biological Processes	GO:0003414	chondrocyte morphogenesis involved in endochondral bone morphogenesis	-4.27004	-2.19305	3/18	1291,1293,1303	COL6A1,COL6A3,COL12A1
5_Member	GO Biological Processes	GO:0003429	growth plate cartilage chondrocyte morphogenesis	-4.27004	-2.19305	3/18	1291,1293,1303	COL6A1,COL6A3,COL12A1
5_Member	GO Biological Processes	GO:0090171	chondrocyte morphogenesis	-4.27004	-2.19305	3/18	1291,1293,1303	COL6A1,COL6A3,COL12A1
5_Member	GO Biological Processes	GO:0003422	growth plate cartilage morphogenesis	-4.19672	-2.13203	3/19	1291,1293,1303	COL6A1,COL6A3,COL12A1
5_Member	GO Biological Processes	GO:0003418	growth plate cartilage chondrocyte differentiation	-3.88336	-1.87332	3/24	1291,1293,1303	COL6A1,COL6A3,COL12A1
5_Member	GO Biological Processes	GO:0061448	connective tissue development	-3.82625	-1.8259	7/275	871,1291,1293,1303,1893,4060,10135	SERPINH1,COL6A1,COL6A3,COL12A1,ECM1,LUM,NAMPT
5_Member	GO Biological Processes	GO:0001704	formation of primary germ layer	-3.82538	-1.8259	5/121	1291,1303,3688,3691,7448	COL6A1,COL12A1,ITGB1,ITGB4,VTN
5_Member	GO Biological Processes	GO:0002062	chondrocyte differentiation	-3.77556	-1.78024	5/124	871,1291,1293,1303,1893	SERPINH1,COL6A1,COL6A3,COL12A1,ECM1
5_Member	KEGG Pathway	hsa04510	Focal adhesion	-3.74052	-1.74932	6/199	1291,1293,3688,3691,7148,7448	COL6A1,COL6A3,ITGB1,ITGB4,TNXB,VTN
5_Member	GO Biological Processes	GO:0060536	cartilage morphogenesis	-3.63333	-1.67372	3/29	1291,1293,1303	COL6A1,COL6A3,COL12A1
5_Member	GO Biological Processes	GO:0051216	cartilage development	-3.62557	-1.66787	6/209	871,1291,1293,1303,1893,4060	SERPINH1,COL6A1,COL6A3,COL12A1,ECM1,LUM
5_Member	GO Biological Processes	GO:0060350	endochondral bone morphogenesis	-3.6166	-1.66267	4/73	871,1291,1293,1303	SERPINH1,COL6A1,COL6A3,COL12A1
5_Member	GO Biological Processes	GO:0000904	cell morphogenesis involved in differentiation	-3.58272	-1.63625	11/745	335,1291,1293,1303,2243,2244,3688,5764,6709,6711,80781	APOA1,COL6A1,COL6A3,COL12A1,FGA,FGB,ITGB1,PTN,SPTAN1,SPTBN1,COL18A1
5_Member	Canonical Pathways	M160	PID AVB3 INTEGRIN PATHWAY	-3.57141	-1.62678	4/75	1291,1293,1303,7448	COL6A1,COL6A3,COL12A1,VTN
5_Member	GO Biological Processes	GO:0003417	growth plate cartilage development	-3.35152	-1.45723	3/36	1291,1293,1303	COL6A1,COL6A3,COL12A1
5_Member	KEGG Pathway	hsa04974	Protein digestion and absorption	-3.26931	-1.38634	4/90	1291,1293,1303,80781	COL6A1,COL6A3,COL12A1,COL18A1
5_Member	Canonical Pathways	M5887	NABA BASEMENT MEMBRANES	-3.21568	-1.34374	3/40	1291,1293,80781	COL6A1,COL6A3,COL18A1
5_Member	GO Biological Processes	GO:0035987	endodermal cell differentiation	-3.06496	-1.23314	3/45	1291,1303,7448	COL6A1,COL12A1,VTN
5_Member	Canonical Pathways	M198	PID SYNDECAN 1 PATHWAY	-3.03697	-1.21219	3/46	1291,1293,1303	COL6A1,COL6A3,COL12A1
5_Member	GO Biological Processes	GO:0001706	endoderm formation	-2.93118	-1.12553	3/50	1291,1303,7448	COL6A1,COL12A1,VTN
5_Member	GO Biological Processes	GO:0060349	bone morphogenesis	-2.88528	-1.08888	4/114	871,1291,1293,1303	SERPINH1,COL6A1,COL6A3,COL12A1
5_Member	Reactome Gene Sets	R-HSA-186797	Signaling by PDGF	-2.74449	-0.983819	3/58	1291,1293,5340	COL6A1,COL6A3,PLG
5_Member	KEGG Pathway	hsa04151	PI3K-Akt signaling pathway	-2.52088	-0.802127	6/342	1291,1293,3688,3691,7148,7448	COL6A1,COL6A3,ITGB1,ITGB4,TNXB,VTN
5_Member	GO Biological Processes	GO:0007492	endoderm development	-2.4102	-0.711749	3/76	1291,1303,7448	COL6A1,COL12A1,VTN
5_Member	GO Biological Processes	GO:0001501	skeletal system development	-2.2382	-0.568037	7/518	871,1291,1293,1303,1893,4060,5549	SERPINH1,COL6A1,COL6A3,COL12A1,ECM1,LUM,PRELP
5_Member	GO Biological Processes	GO:0048589	developmental growth	-2.15978	-0.504055	8/674	347,1291,1293,1303,1893,3688,5591,5764	APOD,COL6A1,COL6A3,COL12A1,ECM1,ITGB1,PRKDC,PTN
6_Summary	Reactome Gene Sets	R-HSA-381426	Regulation of Insulin-like Growth Factor (IGF) transport and uptake by Insulin-like Growth Factor Bi	-11.3593	-8.60997	11/125	335,336,462,1356,2147,2243,3053,3698,3827,5340,8542	APOA1,APOA2,SERPINC1,CP,F2,FGA,SERPIND1,ITIH2,KNG1,PLG,APOL1
6_Member	Reactome Gene Sets	R-HSA-381426	Regulation of Insulin-like Growth Factor (IGF) transport and uptake by Insulin-like Growth Factor Bi	-11.3593	-8.60997	11/125	335,336,462,1356,2147,2243,3053,3698,3827,5340,8542	APOA1,APOA2,SERPINC1,CP,F2,FGA,SERPIND1,ITIH2,KNG1,PLG,APOL1
6_Member	Reactome Gene Sets	R-HSA-8957275	Post-translational protein phosphorylation	-9.16116	-6.5918	9/108	335,336,462,1356,2243,3053,3698,3827,8542	APOA1,APOA2,SERPINC1,CP,FGA,SERPIND1,ITIH2,KNG1,APOL1
6_Member	GO Biological Processes	GO:0043687	post-translational protein modification	-4.70323	-2.52241	9/362	335,336,462,1356,2243,3053,3698,3827,8542	APOA1,APOA2,SERPINC1,CP,FGA,SERPIND1,ITIH2,KNG1,APOL1
7_Summary	GO Biological Processes	GO:0019835	cytolysis	-7.82932	-5.33132	6/40	727,729,735,2147,3273,8542,2597,3075,325,5340	C5,C6,C9,F2,HRG,APOL1,GAPDH,CFH,APCS,PLG
7_Member	GO Biological Processes	GO:0019835	cytolysis	-7.82932	-5.33132	6/40	727,729,735,2147,3273,8542	C5,C6,C9,F2,HRG,APOL1
7_Member	GO Biological Processes	GO:0001906	cell killing	-4.0868	-2.04801	6/172	735,2147,2597,3075,3273,8542	C9,F2,GAPDH,CFH,HRG,APOL1
7_Member	GO Biological Processes	GO:0031640	killing of cells of other organism	-3.89177	-1.87743	4/62	2147,2597,3273,8542	F2,GAPDH,HRG,APOL1
7_Member	GO Biological Processes	GO:0044364	disruption of cells of other organism	-3.89177	-1.87743	4/62	2147,2597,3273,8542	F2,GAPDH,HRG,APOL1
7_Member	GO Biological Processes	GO:0051702	interaction with symbiont	-3.42295	-1.50681	4/82	325,2147,2597,5340	APCS,F2,GAPDH,PLG
7_Member	GO Biological Processes	GO:0035821	modification of morphology or physiology of other organism	-3.21625	-1.34374	5/164	325,2147,2597,3273,8542	APCS,F2,GAPDH,HRG,APOL1
7_Member	GO Biological Processes	GO:0061844	antimicrobial humoral immune response mediated by antimicrobial peptide	-2.45951	-0.751562	3/73	2147,2597,3273	F2,GAPDH,HRG
7_Member	GO Biological Processes	GO:0051851	modification by host of symbiont morphology or physiology	-2.39423	-0.698904	3/77	325,2147,2597	APCS,F2,GAPDH
8_Summary	Reactome Gene Sets	R-HSA-140875	Common Pathway of Fibrin Clot Formation	-7.56267	-5.08918	5/22	462,2147,2243,2244,3053,350,5230,7123,1191,2597,3273,3512,3688,5340,7448,335,4000,5037,3827,3043,59342,6188,6709,6711,759,3313,3603,80781,1660,3240,722,1634,4129	SERPINC1,F2,FGA,FGB,SERPIND1,APOH,PGK1,CLEC3B,CLU,GAPDH,HRG,JCHAIN,ITGB1,PLG,VTN,APOA1,LMNA,PEBP1,KNG1,HBB,SCPEP1,RPS3,SPTAN1,SPTBN1,CA1,HSPA9,IL16,COL18A1,DHX9,HP,C4BPA,DCN,MAOB
8_Member	Reactome Gene Sets	R-HSA-140875	Common Pathway of Fibrin Clot Formation	-7.56267	-5.08918	5/22	462,2147,2243,2244,3053	SERPINC1,F2,FGA,FGB,SERPIND1
8_Member	GO Biological Processes	GO:0031639	plasminogen activation	-7.26212	-4.81964	5/25	350,2243,2244,5230,7123	APOH,FGA,FGB,PGK1,CLEC3B
8_Member	GO Biological Processes	GO:0019730	antimicrobial humoral response	-6.09237	-3.73862	7/123	1191,2147,2243,2244,2597,3273,3512	CLU,F2,FGA,FGB,GAPDH,HRG,JCHAIN
8_Member	Canonical Pathways	M174	PID UPA UPAR PATHWAY	-6.0819	-3.73284	5/42	2243,2244,3688,5340,7448	FGA,FGB,ITGB1,PLG,VTN
8_Member	GO Biological Processes	GO:0031638	zymogen activation	-5.52869	-3.21975	5/54	350,2243,2244,5230,7123	APOH,FGA,FGB,PGK1,CLEC3B
8_Member	GO Biological Processes	GO:0034113	heterotypic cell-cell adhesion	-3.89177	-1.87743	4/62	335,2243,2244,3688	APOA1,FGA,FGB,ITGB1
8_Member	Reactome Gene Sets	R-HSA-6802952	Signaling by BRAF and RAF fusions	-3.76066	-1.7674	4/67	2243,2244,4000,5037	FGA,FGB,LMNA,PEBP1
8_Member	GO Biological Processes	GO:0034114	regulation of heterotypic cell-cell adhesion	-3.72736	-1.74226	3/27	335,2243,2244	APOA1,FGA,FGB
8_Member	Canonical Pathways	M169	PID INTEGRIN2 PATHWAY	-3.63333	-1.67372	3/29	2243,2244,3827	FGA,FGB,KNG1
8_Member	GO Biological Processes	GO:0035296	regulation of tube diameter	-3.4881	-1.56501	5/143	2243,2244,3043,3827,59342	FGA,FGB,HBB,KNG1,SCPEP1
8_Member	GO Biological Processes	GO:0050880	regulation of blood vessel size	-3.4881	-1.56501	5/143	2243,2244,3043,3827,59342	FGA,FGB,HBB,KNG1,SCPEP1
8_Member	GO Biological Processes	GO:0097746	regulation of blood vessel diameter	-3.4881	-1.56501	5/143	2243,2244,3043,3827,59342	FGA,FGB,HBB,KNG1,SCPEP1
8_Member	GO Biological Processes	GO:0035150	regulation of tube size	-3.47416	-1.55282	5/144	2243,2244,3043,3827,59342	FGA,FGB,HBB,KNG1,SCPEP1
8_Member	Reactome Gene Sets	R-HSA-6802957	Oncogenic MAPK signaling	-3.40288	-1.49105	4/83	2243,2244,4000,5037	FGA,FGB,LMNA,PEBP1
8_Member	Reactome Gene Sets	R-HSA-6802948	Signaling by high-kinase activity BRAF mutants	-3.35152	-1.45723	3/36	2243,2244,5037	FGA,FGB,PEBP1
8_Member	GO Biological Processes	GO:0030168	platelet activation	-3.3405	-1.44784	5/154	2147,2243,2244,3043,3273	F2,FGA,FGB,HBB,HRG
8_Member	GO Biological Processes	GO:1900026	positive regulation of substrate adhesion-dependent cell spreading	-3.3161	-1.42746	3/37	335,2243,2244	APOA1,FGA,FGB
8_Member	Reactome Gene Sets	R-HSA-76009	Platelet Aggregation (Plug Formation)	-3.24823	-1.36685	3/39	2147,2243,2244	F2,FGA,FGB
8_Member	Reactome Gene Sets	R-HSA-5674135	MAP2K and MAPK activation	-3.21568	-1.34374	3/40	2243,2244,5037	FGA,FGB,PEBP1
8_Member	Canonical Pathways	M53	PID INTEGRIN3 PATHWAY	-3.12299	-1.27379	3/43	2243,2244,7448	FGA,FGB,VTN
8_Member	GO Biological Processes	GO:0003018	vascular process in circulatory system	-3.11154	-1.26675	5/173	2243,2244,3043,3827,59342	FGA,FGB,HBB,KNG1,SCPEP1
8_Member	GO Biological Processes	GO:0019731	antibacterial humoral response	-3.00962	-1.19039	3/47	2243,2244,3512	FGA,FGB,JCHAIN
8_Member	Reactome Gene Sets	R-HSA-6802946	Signaling by moderate kinase activity BRAF mutants	-3.00962	-1.19039	3/47	2243,2244,5037	FGA,FGB,PEBP1
8_Member	Reactome Gene Sets	R-HSA-6802955	Paradoxical activation of RAF signaling by kinase inactive BRAF	-3.00962	-1.19039	3/47	2243,2244,5037	FGA,FGB,PEBP1
8_Member	GO Biological Processes	GO:0051258	protein polymerization	-2.92598	-1.12298	6/284	2243,2244,6188,6709,6711,7448	FGA,FGB,RPS3,SPTAN1,SPTBN1,VTN
8_Member	Reactome Gene Sets	R-HSA-449147	Signaling by Interleukins	-2.89482	-1.0971	9/634	759,2243,2244,3313,3603,3688,5037,6709,6711	CA1,FGA,FGB,HSPA9,IL16,ITGB1,PEBP1,SPTAN1,SPTBN1
8_Member	GO Biological Processes	GO:1900024	regulation of substrate adhesion-dependent cell spreading	-2.88165	-1.08842	3/52	335,2243,2244	APOA1,FGA,FGB
8_Member	Reactome Gene Sets	R-HSA-449836	Other interleukin signaling	-2.87963	-1.08842	6/290	2243,2244,3603,5037,6709,6711	FGA,FGB,IL16,PEBP1,SPTAN1,SPTBN1
8_Member	GO Biological Processes	GO:0070527	platelet aggregation	-2.70215	-0.950452	3/60	2243,2244,3043	FGA,FGB,HBB
8_Member	Reactome Gene Sets	R-HSA-6802949	Signaling by RAS mutants	-2.70215	-0.950452	3/60	2243,2244,5037	FGA,FGB,PEBP1
8_Member	GO Biological Processes	GO:2000351	regulation of endothelial cell apoptotic process	-2.6613	-0.9143	3/62	2243,2244,80781	FGA,FGB,COL18A1
8_Member	GO Biological Processes	GO:0098542	defense response to other organism	-2.58897	-0.858019	8/571	1660,2147,2243,2244,2597,3240,3273,3512	DHX9,F2,FGA,FGB,GAPDH,HP,HRG,JCHAIN
8_Member	GO Biological Processes	GO:0072577	endothelial cell apoptotic process	-2.56512	-0.841971	3/67	2243,2244,80781	FGA,FGB,COL18A1
8_Member	Reactome Gene Sets	R-HSA-5673001	RAF/MAP kinase cascade	-2.41988	-0.718287	5/249	2243,2244,5037,6709,6711	FGA,FGB,PEBP1,SPTAN1,SPTBN1
8_Member	Reactome Gene Sets	R-HSA-5684996	MAPK1/MAPK3 signaling	-2.37617	-0.681879	5/255	2243,2244,5037,6709,6711	FGA,FGB,PEBP1,SPTAN1,SPTBN1
8_Member	GO Biological Processes	GO:0034109	homotypic cell-cell adhesion	-2.31767	-0.636619	3/82	2243,2244,3043	FGA,FGB,HBB
8_Member	Reactome Gene Sets	R-HSA-9607240	FLT3 Signaling	-2.29235	-0.614296	5/267	2243,2244,5037,6709,6711	FGA,FGB,PEBP1,SPTAN1,SPTBN1
8_Member	GO Biological Processes	GO:0090066	regulation of anatomical structure size	-2.28794	-0.610878	7/507	2243,2244,3043,3827,6709,6711,59342	FGA,FGB,HBB,KNG1,SPTAN1,SPTBN1,SCPEP1
8_Member	GO Biological Processes	GO:1904035	regulation of epithelial cell apoptotic process	-2.1789	-0.520322	3/92	2243,2244,80781	FGA,FGB,COL18A1
8_Member	Reactome Gene Sets	R-HSA-5683057	MAPK family signaling cascades	-2.11942	-0.471129	5/294	2243,2244,5037,6709,6711	FGA,FGB,PEBP1,SPTAN1,SPTBN1
8_Member	GO Biological Processes	GO:0034446	substrate adhesion-dependent cell spreading	-2.06761	-0.436707	3/101	335,2243,2244	APOA1,FGA,FGB
8_Member	GO Biological Processes	GO:0009617	response to bacterium	-2.05841	-0.428402	8/702	722,1634,2147,2243,2244,3240,3512,4129	C4BPA,DCN,F2,FGA,FGB,HP,JCHAIN,MAOB
8_Member	GO Biological Processes	GO:2001237	negative regulation of extrinsic apoptotic signaling pathway	-2.03296	-0.409145	3/104	2243,2244,4000	FGA,FGB,LMNA
9_Summary	GO Biological Processes	GO:0006953	acute-phase response	-7.39271	-4.93849	6/47	12,325,2147,3240,3700,5004,1,847,2665,2717,3043,3848,6709,1191,10135	SERPINA3,APCS,F2,HP,ITIH4,ORM1,A1BG,CAT,GDI2,GLA,HBB,KRT1,SPTAN1,CLU,NAMPT
9_Member	GO Biological Processes	GO:0006953	acute-phase response	-7.39271	-4.93849	6/47	12,325,2147,3240,3700,5004	SERPINA3,APCS,F2,HP,ITIH4,ORM1
9_Member	GO Biological Processes	GO:0002446	neutrophil mediated immunity	-5.14135	-2.90051	11/500	1,12,847,2147,2665,2717,3043,3240,3848,5004,6709	A1BG,SERPINA3,CAT,F2,GDI2,GLA,HBB,HP,KRT1,ORM1,SPTAN1
9_Member	GO Biological Processes	GO:0002274	myeloid leukocyte activation	-4.78176	-2.58149	12/653	1,12,847,1191,2665,2717,3043,3240,3848,5004,6709,10135	A1BG,SERPINA3,CAT,CLU,GDI2,GLA,HBB,HP,KRT1,ORM1,SPTAN1,NAMPT
9_Member	GO Biological Processes	GO:0002444	myeloid leukocyte mediated immunity	-4.72651	-2.53483	11/554	1,12,847,2147,2665,2717,3043,3240,3848,5004,6709	A1BG,SERPINA3,CAT,F2,GDI2,GLA,HBB,HP,KRT1,ORM1,SPTAN1
9_Member	Reactome Gene Sets	R-HSA-6798695	Neutrophil degranulation	-4.51349	-2.36914	10/480	1,12,847,2665,2717,3043,3240,3848,5004,6709	A1BG,SERPINA3,CAT,GDI2,GLA,HBB,HP,KRT1,ORM1,SPTAN1
9_Member	GO Biological Processes	GO:0043312	neutrophil degranulation	-4.4679	-2.34348	10/486	1,12,847,2665,2717,3043,3240,3848,5004,6709	A1BG,SERPINA3,CAT,GDI2,GLA,HBB,HP,KRT1,ORM1,SPTAN1
9_Member	GO Biological Processes	GO:0002283	neutrophil activation involved in immune response	-4.44535	-2.32647	10/489	1,12,847,2665,2717,3043,3240,3848,5004,6709	A1BG,SERPINA3,CAT,GDI2,GLA,HBB,HP,KRT1,ORM1,SPTAN1
9_Member	GO Biological Processes	GO:0042119	neutrophil activation	-4.3714	-2.25831	10/499	1,12,847,2665,2717,3043,3240,3848,5004,6709	A1BG,SERPINA3,CAT,GDI2,GLA,HBB,HP,KRT1,ORM1,SPTAN1
9_Member	GO Biological Processes	GO:0036230	granulocyte activation	-4.3351	-2.24027	10/504	1,12,847,2665,2717,3043,3240,3848,5004,6709	A1BG,SERPINA3,CAT,GDI2,GLA,HBB,HP,KRT1,ORM1,SPTAN1
9_Member	GO Biological Processes	GO:0043299	leukocyte degranulation	-4.1127	-2.067	10/536	1,12,847,2665,2717,3043,3240,3848,5004,6709	A1BG,SERPINA3,CAT,GDI2,GLA,HBB,HP,KRT1,ORM1,SPTAN1
9_Member	GO Biological Processes	GO:0002275	myeloid cell activation involved in immune response	-4.04652	-2.01002	10/546	1,12,847,2665,2717,3043,3240,3848,5004,6709	A1BG,SERPINA3,CAT,GDI2,GLA,HBB,HP,KRT1,ORM1,SPTAN1
9_Member	GO Biological Processes	GO:0002366	leukocyte activation involved in immune response	-3.14449	-1.28935	10/709	1,12,847,2665,2717,3043,3240,3848,5004,6709	A1BG,SERPINA3,CAT,GDI2,GLA,HBB,HP,KRT1,ORM1,SPTAN1
9_Member	GO Biological Processes	GO:0002263	cell activation involved in immune response	-3.12581	-1.27379	10/713	1,12,847,2665,2717,3043,3240,3848,5004,6709	A1BG,SERPINA3,CAT,GDI2,GLA,HBB,HP,KRT1,ORM1,SPTAN1
10_Summary	GO Biological Processes	GO:0030199	collagen fibril organization	-7.02168	-4.59623	6/54	871,1303,1805,4060,4320,7148,335,1191,3688,3849,6188,6709,6711,10580,2147	SERPINH1,COL12A1,DPT,LUM,MMP11,TNXB,APOA1,CLU,ITGB1,KRT2,RPS3,SPTAN1,SPTBN1,SORBS1,F2
10_Member	GO Biological Processes	GO:0030199	collagen fibril organization	-7.02168	-4.59623	6/54	871,1303,1805,4060,4320,7148	SERPINH1,COL12A1,DPT,LUM,MMP11,TNXB
10_Member	GO Biological Processes	GO:0097435	supramolecular fiber organization	-6.13467	-3.77617	14/674	335,871,1191,1303,1805,3688,3849,4060,4320,6188,6709,6711,7148,10580	APOA1,SERPINH1,CLU,COL12A1,DPT,ITGB1,KRT2,LUM,MMP11,RPS3,SPTAN1,SPTBN1,TNXB,SORBS1
10_Member	GO Biological Processes	GO:0032963	collagen metabolic process	-3.92925	-1.90396	5/115	871,2147,3688,4320,7148	SERPINH1,F2,ITGB1,MMP11,TNXB
11_Summary	GO Biological Processes	GO:0031589	cell-substrate adhesion	-6.57103	-4.18798	11/356	335,347,2243,2244,3273,3688,3691,5340,5764,7448,10580,3827,6188,847,1634,4060,7123,286	APOA1,APOD,FGA,FGB,HRG,ITGB1,ITGB4,PLG,PTN,VTN,SORBS1,KNG1,RPS3,CAT,DCN,LUM,CLEC3B,ANK1
11_Member	GO Biological Processes	GO:0031589	cell-substrate adhesion	-6.57103	-4.18798	11/356	335,347,2243,2244,3273,3688,3691,5340,5764,7448,10580	APOA1,APOD,FGA,FGB,HRG,ITGB1,ITGB4,PLG,PTN,VTN,SORBS1
11_Member	GO Biological Processes	GO:0010810	regulation of cell-substrate adhesion	-5.4963	-3.19579	8/215	335,347,2243,2244,3273,5340,5764,7448	APOA1,APOD,FGA,FGB,HRG,PLG,PTN,VTN
11_Member	GO Biological Processes	GO:0007160	cell-matrix adhesion	-5.3363	-3.05619	8/226	347,2243,2244,3273,3688,3691,7448,10580	APOD,FGA,FGB,HRG,ITGB1,ITGB4,VTN,SORBS1
11_Member	GO Biological Processes	GO:0010811	positive regulation of cell-substrate adhesion	-4.94601	-2.72538	6/121	335,2243,2244,3273,5764,7448	APOA1,FGA,FGB,HRG,PTN,VTN
11_Member	GO Biological Processes	GO:0030155	regulation of cell adhesion	-3.22063	-1.34374	10/693	335,347,2243,2244,3273,3827,5340,5764,6188,7448	APOA1,APOD,FGA,FGB,HRG,KNG1,PLG,PTN,RPS3,VTN
11_Member	GO Biological Processes	GO:0070848	response to growth factor	-3.00768	-1.18983	10/739	335,847,1634,3273,3688,4060,5764,6188,7123,7448	APOA1,CAT,DCN,HRG,ITGB1,LUM,PTN,RPS3,CLEC3B,VTN
11_Member	GO Biological Processes	GO:0045785	positive regulation of cell adhesion	-2.83991	-1.0627	7/403	335,2243,2244,3273,5764,6188,7448	APOA1,FGA,FGB,HRG,PTN,RPS3,VTN
11_Member	KEGG Pathway	hsa05205	Proteoglycans in cancer	-2.80278	-1.02931	5/203	286,1634,3688,4060,7448	ANK1,DCN,ITGB1,LUM,VTN
11_Member	GO Biological Processes	GO:0071363	cellular response to growth factor stimulus	-2.56545	-0.841971	9/709	335,847,1634,3273,3688,5764,6188,7123,7448	APOA1,CAT,DCN,HRG,ITGB1,PTN,RPS3,CLEC3B,VTN
12_Summary	GO Biological Processes	GO:0043691	reverse cholesterol transport	-5.89511	-3.55984	4/20	335,336,337,1191,1081,5346,10580,729359,2147,2,847,866,2638,8542,216,59342,2819,4129,350,722,5591,2597,4000,10575,347,12,259,2243,2244,7448,30846,3263,1634	APOA1,APOA2,APOA4,CLU,CGA,PLIN1,SORBS1,PLIN4,F2,A2M,CAT,SERPINA6,GC,APOL1,ALDH1A1,SCPEP1,GPD1,MAOB,APOH,C4BPA,PRKDC,GAPDH,LMNA,CCT4,APOD,SERPINA3,AMBP,FGA,FGB,VTN,EHD2,HPX,DCN
12_Member	GO Biological Processes	GO:0043691	reverse cholesterol transport	-5.89511	-3.55984	4/20	335,336,337,1191	APOA1,APOA2,APOA4,CLU
12_Member	GO Biological Processes	GO:0030300	regulation of intestinal cholesterol absorption	-5.62328	-3.30574	3/7	335,336,337	APOA1,APOA2,APOA4
12_Member	GO Biological Processes	GO:1904729	regulation of intestinal lipid absorption	-5.62328	-3.30574	3/7	335,336,337	APOA1,APOA2,APOA4
12_Member	GO Biological Processes	GO:0010873	positive regulation of cholesterol esterification	-5.24568	-2.98505	3/9	335,336,337	APOA1,APOA2,APOA4
12_Member	GO Biological Processes	GO:0034371	chylomicron remodeling	-5.24568	-2.98505	3/9	335,336,337	APOA1,APOA2,APOA4
12_Member	GO Biological Processes	GO:1904478	regulation of intestinal absorption	-5.24568	-2.98505	3/9	335,336,337	APOA1,APOA2,APOA4
12_Member	GO Biological Processes	GO:0045940	positive regulation of steroid metabolic process	-5.15638	-2.91072	4/30	335,336,337,1081	APOA1,APOA2,APOA4,CGA
12_Member	GO Biological Processes	GO:0034378	chylomicron assembly	-5.09209	-2.85734	3/10	335,336,337	APOA1,APOA2,APOA4
12_Member	KEGG Pathway	hsa03320	PPAR signaling pathway	-4.90844	-2.6947	5/72	335,336,5346,10580,729359	APOA1,APOA2,PLIN1,SORBS1,PLIN4
12_Member	GO Biological Processes	GO:0033700	phospholipid efflux	-4.83147	-2.62787	3/12	335,336,337	APOA1,APOA2,APOA4
12_Member	GO Biological Processes	GO:0034372	very-low-density lipoprotein particle remodeling	-4.83147	-2.62787	3/12	335,336,337	APOA1,APOA2,APOA4
12_Member	GO Biological Processes	GO:0010872	regulation of cholesterol esterification	-4.71883	-2.53483	3/13	335,336,337	APOA1,APOA2,APOA4
12_Member	GO Biological Processes	GO:0034370	triglyceride-rich lipoprotein particle remodeling	-4.6154	-2.45623	3/14	335,336,337	APOA1,APOA2,APOA4
12_Member	GO Biological Processes	GO:0030299	intestinal cholesterol absorption	-4.5198	-2.37252	3/15	335,336,337	APOA1,APOA2,APOA4
12_Member	GO Biological Processes	GO:0034380	high-density lipoprotein particle assembly	-4.5198	-2.37252	3/15	335,336,337	APOA1,APOA2,APOA4
12_Member	GO Biological Processes	GO:0045834	positive regulation of lipid metabolic process	-4.48324	-2.35356	6/146	335,336,337,1081,2147,10580	APOA1,APOA2,APOA4,CGA,F2,SORBS1
12_Member	GO Biological Processes	GO:0034433	steroid esterification	-4.34792	-2.25049	3/17	335,336,337	APOA1,APOA2,APOA4
12_Member	GO Biological Processes	GO:0034434	sterol esterification	-4.34792	-2.25049	3/17	335,336,337	APOA1,APOA2,APOA4
12_Member	GO Biological Processes	GO:0034435	cholesterol esterification	-4.34792	-2.25049	3/17	335,336,337	APOA1,APOA2,APOA4
12_Member	GO Biological Processes	GO:0098856	intestinal lipid absorption	-4.34792	-2.25049	3/17	335,336,337	APOA1,APOA2,APOA4
12_Member	GO Biological Processes	GO:0034375	high-density lipoprotein particle remodeling	-4.27004	-2.19305	3/18	335,336,337	APOA1,APOA2,APOA4
12_Member	Reactome Gene Sets	R-HSA-8963898	Plasma lipoprotein assembly	-4.27004	-2.19305	3/18	2,335,336	A2M,APOA1,APOA2
12_Member	GO Biological Processes	GO:0044241	lipid digestion	-4.19672	-2.13203	3/19	335,336,337	APOA1,APOA2,APOA4
12_Member	GO Biological Processes	GO:0008202	steroid metabolic process	-4.14745	-2.09236	8/331	335,336,337,847,866,1081,2638,8542	APOA1,APOA2,APOA4,CAT,SERPINA6,CGA,GC,APOL1
12_Member	GO Biological Processes	GO:0001523	retinoid metabolic process	-4.13609	-2.08337	5/104	216,335,336,337,59342	ALDH1A1,APOA1,APOA2,APOA4,SCPEP1
12_Member	GO Biological Processes	GO:1901615	organic hydroxy compound metabolic process	-4.1194	-2.06903	10/535	216,335,336,337,847,1081,2638,2819,4129,8542	ALDH1A1,APOA1,APOA2,APOA4,CAT,CGA,GC,GPD1,MAOB,APOL1
12_Member	GO Biological Processes	GO:0006641	triglyceride metabolic process	-4.11632	-2.06829	5/105	335,336,337,350,847	APOA1,APOA2,APOA4,APOH,CAT
12_Member	GO Biological Processes	GO:0016101	diterpenoid metabolic process	-4.02045	-1.98621	5/110	216,335,336,337,59342	ALDH1A1,APOA1,APOA2,APOA4,SCPEP1
12_Member	GO Biological Processes	GO:0002698	negative regulation of immune effector process	-3.84229	-1.83862	5/120	2,335,336,722,5591	A2M,APOA1,APOA2,C4BPA,PRKDC
12_Member	GO Biological Processes	GO:0006721	terpenoid metabolic process	-3.84229	-1.83862	5/120	216,335,336,337,59342	ALDH1A1,APOA1,APOA2,APOA4,SCPEP1
12_Member	GO Biological Processes	GO:0031647	regulation of protein stability	-3.72175	-1.73866	7/286	335,336,1191,2597,4000,5591,10575	APOA1,APOA2,CLU,GAPDH,LMNA,PRKDC,CCT4
12_Member	GO Biological Processes	GO:0006639	acylglycerol metabolic process	-3.6954	-1.72091	5/129	335,336,337,350,847	APOA1,APOA2,APOA4,APOH,CAT
12_Member	GO Biological Processes	GO:0006638	neutral lipid metabolic process	-3.67978	-1.71021	5/130	335,336,337,350,847	APOA1,APOA2,APOA4,APOH,CAT
12_Member	GO Biological Processes	GO:0034377	plasma lipoprotein particle assembly	-3.67945	-1.71021	3/28	335,336,337	APOA1,APOA2,APOA4
12_Member	GO Biological Processes	GO:0042157	lipoprotein metabolic process	-3.6643	-1.697	5/131	335,336,337,347,8542	APOA1,APOA2,APOA4,APOD,APOL1
12_Member	GO Biological Processes	GO:0034368	protein-lipid complex remodeling	-3.63333	-1.67372	3/29	335,336,337	APOA1,APOA2,APOA4
12_Member	GO Biological Processes	GO:0034369	plasma lipoprotein particle remodeling	-3.63333	-1.67372	3/29	335,336,337	APOA1,APOA2,APOA4
12_Member	GO Biological Processes	GO:0034367	protein-containing complex remodeling	-3.58888	-1.64055	3/30	335,336,337	APOA1,APOA2,APOA4
12_Member	GO Biological Processes	GO:0006720	isoprenoid metabolic process	-3.54494	-1.60942	5/139	216,335,336,337,59342	ALDH1A1,APOA1,APOA2,APOA4,SCPEP1
12_Member	GO Biological Processes	GO:0019216	regulation of lipid metabolic process	-3.51256	-1.57883	8/410	12,335,336,337,347,1081,2147,10580	SERPINA3,APOA1,APOA2,APOA4,APOD,CGA,F2,SORBS1
12_Member	GO Biological Processes	GO:0065005	protein-lipid complex assembly	-3.50453	-1.57438	3/32	335,336,337	APOA1,APOA2,APOA4
12_Member	GO Biological Processes	GO:0008203	cholesterol metabolic process	-3.39277	-1.48711	5/150	335,336,337,847,8542	APOA1,APOA2,APOA4,CAT,APOL1
12_Member	GO Biological Processes	GO:0050777	negative regulation of immune response	-3.39277	-1.48711	5/150	2,259,335,336,722	A2M,AMBP,APOA1,APOA2,C4BPA
12_Member	GO Biological Processes	GO:0002701	negative regulation of production of molecular mediator of immune response	-3.38801	-1.48711	3/35	335,336,5591	APOA1,APOA2,PRKDC
12_Member	GO Biological Processes	GO:0046889	positive regulation of lipid biosynthetic process	-3.38306	-1.48382	4/84	335,337,1081,10580	APOA1,APOA4,CGA,SORBS1
12_Member	GO Biological Processes	GO:1902652	secondary alcohol metabolic process	-3.32767	-1.43664	5/155	335,336,337,847,8542	APOA1,APOA2,APOA4,CAT,APOL1
12_Member	GO Biological Processes	GO:0050892	intestinal absorption	-3.28169	-1.39712	3/38	335,336,337	APOA1,APOA2,APOA4
12_Member	GO Biological Processes	GO:0044058	regulation of digestive system process	-3.21568	-1.34374	3/40	335,336,337	APOA1,APOA2,APOA4
12_Member	GO Biological Processes	GO:0016125	sterol metabolic process	-3.19243	-1.32359	5/166	335,336,337,847,8542	APOA1,APOA2,APOA4,CAT,APOL1
12_Member	GO Biological Processes	GO:0046461	neutral lipid catabolic process	-3.12299	-1.27379	3/43	335,336,337	APOA1,APOA2,APOA4
12_Member	GO Biological Processes	GO:0046464	acylglycerol catabolic process	-3.12299	-1.27379	3/43	335,336,337	APOA1,APOA2,APOA4
12_Member	GO Biological Processes	GO:0060191	regulation of lipase activity	-3.11337	-1.26675	4/99	335,336,337,350	APOA1,APOA2,APOA4,APOH
12_Member	GO Biological Processes	GO:0022600	digestive system process	-3.09701	-1.25948	4/100	12,335,336,337	SERPINA3,APOA1,APOA2,APOA4
12_Member	GO Biological Processes	GO:0030301	cholesterol transport	-3.09701	-1.25948	4/100	335,336,337,1191	APOA1,APOA2,APOA4,CLU
12_Member	GO Biological Processes	GO:0006066	alcohol metabolic process	-3.09516	-1.25906	7/364	216,335,336,337,847,2819,8542	ALDH1A1,APOA1,APOA2,APOA4,CAT,GPD1,APOL1
12_Member	GO Biological Processes	GO:0006869	lipid transport	-3.0882	-1.25496	7/365	335,336,337,347,350,1191,8542	APOA1,APOA2,APOA4,APOD,APOH,CLU,APOL1
12_Member	GO Biological Processes	GO:0050821	protein stabilization	-3.056	-1.22701	5/178	335,336,1191,2597,10575	APOA1,APOA2,CLU,GAPDH,CCT4
12_Member	GO Biological Processes	GO:0071827	plasma lipoprotein particle organization	-3.03697	-1.21219	3/46	335,336,337	APOA1,APOA2,APOA4
12_Member	GO Biological Processes	GO:0071825	protein-lipid complex subunit organization	-2.93118	-1.12553	3/50	335,336,337	APOA1,APOA2,APOA4
12_Member	GO Biological Processes	GO:0015918	sterol transport	-2.91371	-1.11204	4/112	335,336,337,1191	APOA1,APOA2,APOA4,CLU
12_Member	GO Biological Processes	GO:0010876	lipid localization	-2.85845	-1.07515	7/400	335,336,337,347,350,1191,8542	APOA1,APOA2,APOA4,APOD,APOH,CLU,APOL1
12_Member	GO Biological Processes	GO:0033344	cholesterol efflux	-2.76626	-1.00017	3/57	335,336,337	APOA1,APOA2,APOA4
12_Member	GO Biological Processes	GO:0019218	regulation of steroid metabolic process	-2.751	-0.986126	4/124	335,336,337,1081	APOA1,APOA2,APOA4,CGA
12_Member	GO Biological Processes	GO:0060627	regulation of vesicle-mediated transport	-2.74385	-0.983819	8/539	335,336,722,1191,2243,2244,7448,30846	APOA1,APOA2,C4BPA,CLU,FGA,FGB,VTN,EHD2
12_Member	GO Biological Processes	GO:0032371	regulation of sterol transport	-2.64141	-0.900011	3/63	335,336,337	APOA1,APOA2,APOA4
12_Member	GO Biological Processes	GO:0032374	regulation of cholesterol transport	-2.64141	-0.900011	3/63	335,336,337	APOA1,APOA2,APOA4
12_Member	GO Biological Processes	GO:0046503	glycerolipid catabolic process	-2.62185	-0.885236	3/64	335,336,337	APOA1,APOA2,APOA4
12_Member	GO Biological Processes	GO:0007586	digestion	-2.57079	-0.844311	4/139	12,335,336,337	SERPINA3,APOA1,APOA2,APOA4
12_Member	GO Biological Processes	GO:0002700	regulation of production of molecular mediator of immune response	-2.55956	-0.837517	4/140	335,336,3263,5591	APOA1,APOA2,HPX,PRKDC
12_Member	Reactome Gene Sets	R-HSA-174824	Plasma lipoprotein assembly, remodeling, and clearance	-2.52881	-0.808964	3/69	2,335,336	A2M,APOA1,APOA2
12_Member	GO Biological Processes	GO:0031100	animal organ regeneration	-2.45951	-0.751562	3/73	335,336,7448	APOA1,APOA2,VTN
12_Member	GO Biological Processes	GO:0015914	phospholipid transport	-2.42639	-0.721637	3/75	335,336,337	APOA1,APOA2,APOA4
12_Member	GO Biological Processes	GO:0045807	positive regulation of endocytosis	-2.41134	-0.711749	4/154	335,336,1191,7448	APOA1,APOA2,CLU,VTN
12_Member	GO Biological Processes	GO:0015850	organic hydroxy compound transport	-2.31978	-0.636619	5/263	335,336,337,1191,4129	APOA1,APOA2,APOA4,CLU,MAOB
12_Member	GO Biological Processes	GO:0046470	phosphatidylcholine metabolic process	-2.30298	-0.623924	3/83	335,336,337	APOA1,APOA2,APOA4
12_Member	GO Biological Processes	GO:0030100	regulation of endocytosis	-2.17483	-0.518153	5/285	335,336,722,1191,7448	APOA1,APOA2,C4BPA,CLU,VTN
12_Member	GO Biological Processes	GO:0042632	cholesterol homeostasis	-2.128	-0.476982	3/96	335,336,337	APOA1,APOA2,APOA4
12_Member	GO Biological Processes	GO:0046486	glycerolipid metabolic process	-2.12245	-0.472366	6/414	335,336,337,350,847,2819	APOA1,APOA2,APOA4,APOH,CAT,GPD1
12_Member	GO Biological Processes	GO:0055092	sterol homeostasis	-2.11565	-0.471129	3/97	335,336,337	APOA1,APOA2,APOA4
12_Member	GO Biological Processes	GO:0050764	regulation of phagocytosis	-2.09136	-0.454154	3/99	335,336,722	APOA1,APOA2,C4BPA
12_Member	GO Biological Processes	GO:0009896	positive regulation of catabolic process	-2.07413	-0.440531	6/424	336,337,722,1191,1634,2819	APOA2,APOA4,C4BPA,CLU,DCN,GPD1
12_Member	GO Biological Processes	GO:0097006	regulation of plasma lipoprotein particle levels	-2.05593	-0.427702	3/102	335,336,337	APOA1,APOA2,APOA4
12_Member	GO Biological Processes	GO:0046890	regulation of lipid biosynthetic process	-2.03068	-0.407747	4/198	335,337,1081,10580	APOA1,APOA4,CGA,SORBS1
12_Member	GO Biological Processes	GO:0015748	organophosphate ester transport	-2.01047	-0.391903	3/106	335,336,337	APOA1,APOA2,APOA4
13_Summary	GO Biological Processes	GO:1903510	mucopolysaccharide metabolic process	-5.13887	-2.90051	6/112	1634,3698,3700,4060,5549,7358,2687,2717,2819,3313	DCN,ITIH2,ITIH4,LUM,PRELP,UGDH,GGT5,GLA,GPD1,HSPA9
13_Member	GO Biological Processes	GO:1903510	mucopolysaccharide metabolic process	-5.13887	-2.90051	6/112	1634,3698,3700,4060,5549,7358	DCN,ITIH2,ITIH4,LUM,PRELP,UGDH
13_Member	GO Biological Processes	GO:0030203	glycosaminoglycan metabolic process	-4.26084	-2.18634	6/160	1634,3698,3700,4060,5549,7358	DCN,ITIH2,ITIH4,LUM,PRELP,UGDH
13_Member	GO Biological Processes	GO:0006022	aminoglycan metabolic process	-4.10078	-2.05739	6/171	1634,3698,3700,4060,5549,7358	DCN,ITIH2,ITIH4,LUM,PRELP,UGDH
13_Member	GO Biological Processes	GO:0044273	sulfur compound catabolic process	-4.09583	-2.05475	4/55	1634,2687,4060,5549	DCN,GGT5,LUM,PRELP
13_Member	Canonical Pathways	M5882	NABA PROTEOGLYCANS	-3.38801	-1.48711	3/35	1634,4060,5549	DCN,LUM,PRELP
13_Member	Reactome Gene Sets	R-HSA-3560782	Diseases associated with glycosaminoglycan metabolism	-3.18398	-1.31822	3/41	1634,4060,5549	DCN,LUM,PRELP
13_Member	GO Biological Processes	GO:0006024	glycosaminoglycan biosynthetic process	-2.94271	-1.13167	4/110	1634,4060,5549,7358	DCN,LUM,PRELP,UGDH
13_Member	GO Biological Processes	GO:0044272	sulfur compound biosynthetic process	-2.90951	-1.10917	5/192	1634,2687,4060,5549,7358	DCN,GGT5,LUM,PRELP,UGDH
13_Member	GO Biological Processes	GO:1901136	carbohydrate derivative catabolic process	-2.87972	-1.08842	5/195	1634,2717,2819,4060,5549	DCN,GLA,GPD1,LUM,PRELP
13_Member	GO Biological Processes	GO:0006023	aminoglycan biosynthetic process	-2.87127	-1.08136	4/115	1634,4060,5549,7358	DCN,LUM,PRELP,UGDH
13_Member	GO Biological Processes	GO:0006027	glycosaminoglycan catabolic process	-2.68154	-0.933373	3/61	1634,4060,5549	DCN,LUM,PRELP
13_Member	GO Biological Processes	GO:0006026	aminoglycan catabolic process	-2.58372	-0.85501	3/66	1634,4060,5549	DCN,LUM,PRELP
13_Member	GO Biological Processes	GO:0006790	sulfur compound metabolic process	-2.3431	-0.653944	6/372	1634,2687,3313,4060,5549,7358	DCN,GGT5,HSPA9,LUM,PRELP,UGDH
14_Summary	GO Biological Processes	GO:0001817	regulation of cytokine production	-5.06403	-2.83285	13/720	335,336,347,727,1191,1660,2147,2597,4060,5004,5591,6188,6711,2243,2244,10575,4129	APOA1,APOA2,APOD,C5,CLU,DHX9,F2,GAPDH,LUM,ORM1,PRKDC,RPS3,SPTBN1,FGA,FGB,CCT4,MAOB
14_Member	GO Biological Processes	GO:0001817	regulation of cytokine production	-5.06403	-2.83285	13/720	335,336,347,727,1191,1660,2147,2597,4060,5004,5591,6188,6711	APOA1,APOA2,APOD,C5,CLU,DHX9,F2,GAPDH,LUM,ORM1,PRKDC,RPS3,SPTBN1
14_Member	GO Biological Processes	GO:0001819	positive regulation of cytokine production	-4.6385	-2.47325	10/464	336,727,1191,1660,2597,4060,5004,5591,6188,6711	APOA2,C5,CLU,DHX9,GAPDH,LUM,ORM1,PRKDC,RPS3,SPTBN1
14_Member	GO Biological Processes	GO:0001816	cytokine production	-4.62781	-2.46561	13/792	335,336,347,727,1191,1660,2147,2597,4060,5004,5591,6188,6711	APOA1,APOA2,APOD,C5,CLU,DHX9,F2,GAPDH,LUM,ORM1,PRKDC,RPS3,SPTBN1
14_Member	GO Biological Processes	GO:0050707	regulation of cytokine secretion	-4.54851	-2.39233	7/211	335,336,727,1660,2597,5004,6711	APOA1,APOA2,C5,DHX9,GAPDH,ORM1,SPTBN1
14_Member	GO Biological Processes	GO:0050663	cytokine secretion	-4.18265	-2.12279	7/241	335,336,727,1660,2597,5004,6711	APOA1,APOA2,C5,DHX9,GAPDH,ORM1,SPTBN1
14_Member	GO Biological Processes	GO:0050714	positive regulation of protein secretion	-3.88532	-1.87332	7/269	727,1660,2243,2244,2597,5004,6711	C5,DHX9,FGA,FGB,GAPDH,ORM1,SPTBN1
14_Member	GO Biological Processes	GO:0050708	regulation of protein secretion	-3.80441	-1.80701	9/474	335,336,727,1660,2243,2244,2597,5004,6711	APOA1,APOA2,C5,DHX9,FGA,FGB,GAPDH,ORM1,SPTBN1
14_Member	GO Biological Processes	GO:0002793	positive regulation of peptide secretion	-3.69406	-1.72091	7/289	727,1660,2243,2244,2597,5004,6711	C5,DHX9,FGA,FGB,GAPDH,ORM1,SPTBN1
14_Member	GO Biological Processes	GO:0002791	regulation of peptide secretion	-3.61948	-1.66367	9/502	335,336,727,1660,2243,2244,2597,5004,6711	APOA1,APOA2,C5,DHX9,FGA,FGB,GAPDH,ORM1,SPTBN1
14_Member	GO Biological Processes	GO:0070201	regulation of establishment of protein localization	-3.56783	-1.62504	11/748	335,336,347,727,1660,2243,2244,2597,5004,6711,10575	APOA1,APOA2,APOD,C5,DHX9,FGA,FGB,GAPDH,ORM1,SPTBN1,CCT4
14_Member	GO Biological Processes	GO:0050715	positive regulation of cytokine secretion	-3.54494	-1.60942	5/139	727,1660,2597,5004,6711	C5,DHX9,GAPDH,ORM1,SPTBN1
14_Member	GO Biological Processes	GO:1904951	positive regulation of establishment of protein localization	-3.2013	-1.33092	8/457	727,1660,2243,2244,2597,5004,6711,10575	C5,DHX9,FGA,FGB,GAPDH,ORM1,SPTBN1,CCT4
14_Member	GO Biological Processes	GO:0051223	regulation of protein transport	-3.18227	-1.31805	10/701	335,336,347,727,1660,2243,2244,2597,5004,6711	APOA1,APOA2,APOD,C5,DHX9,FGA,FGB,GAPDH,ORM1,SPTBN1
14_Member	GO Biological Processes	GO:0009306	protein secretion	-3.09751	-1.25948	9/593	335,336,727,1660,2243,2244,2597,5004,6711	APOA1,APOA2,C5,DHX9,FGA,FGB,GAPDH,ORM1,SPTBN1
14_Member	GO Biological Processes	GO:0090087	regulation of peptide transport	-3.04343	-1.21585	10/731	335,336,347,727,1660,2243,2244,2597,5004,6711	APOA1,APOA2,APOD,C5,DHX9,FGA,FGB,GAPDH,ORM1,SPTBN1
14_Member	GO Biological Processes	GO:0002790	peptide secretion	-2.933	-1.12553	9/626	335,336,727,1660,2243,2244,2597,5004,6711	APOA1,APOA2,C5,DHX9,FGA,FGB,GAPDH,ORM1,SPTBN1
14_Member	GO Biological Processes	GO:1903530	regulation of secretion by cell	-2.92911	-1.12479	10/757	335,336,727,1660,2243,2244,2597,4129,5004,6711	APOA1,APOA2,C5,DHX9,FGA,FGB,GAPDH,MAOB,ORM1,SPTBN1
14_Member	GO Biological Processes	GO:1903532	positive regulation of secretion by cell	-2.85845	-1.07515	7/400	727,1660,2243,2244,2597,5004,6711	C5,DHX9,FGA,FGB,GAPDH,ORM1,SPTBN1
14_Member	GO Biological Processes	GO:0051222	positive regulation of protein transport	-2.74389	-0.983819	7/419	727,1660,2243,2244,2597,5004,6711	C5,DHX9,FGA,FGB,GAPDH,ORM1,SPTBN1
14_Member	GO Biological Processes	GO:0051047	positive regulation of secretion	-2.68618	-0.936836	7/429	727,1660,2243,2244,2597,5004,6711	C5,DHX9,FGA,FGB,GAPDH,ORM1,SPTBN1
15_Summary	GO Biological Processes	GO:0002683	negative regulation of immune system process	-4.64649	-2.47507	10/463	2,259,325,335,336,347,722,727,3313,5591,563,759,1356,3040,3043,5304	A2M,AMBP,APCS,APOA1,APOA2,APOD,C4BPA,C5,HSPA9,PRKDC,AZGP1,CA1,CP,HBA2,HBB,PIP
15_Member	GO Biological Processes	GO:0002683	negative regulation of immune system process	-4.64649	-2.47507	10/463	2,259,325,335,336,347,722,727,3313,5591	A2M,AMBP,APCS,APOA1,APOA2,APOD,C4BPA,C5,HSPA9,PRKDC
15_Member	Reactome Gene Sets	R-HSA-382551	Transport of small molecules	-3.05697	-1.22701	10/728	2,335,336,347,563,759,1356,3040,3043,5304	A2M,APOA1,APOA2,APOD,AZGP1,CA1,CP,HBA2,HBB,PIP
16_Summary	GO Biological Processes	GO:0045765	regulation of angiogenesis	-4.50257	-2.36112	9/384	350,729,1634,1893,3273,3688,3848,5230,5764,347,80781,335,3849,727,563,1805,4000,5340	APOH,C6,DCN,ECM1,HRG,ITGB1,KRT1,PGK1,PTN,APOD,COL18A1,APOA1,KRT2,C5,AZGP1,DPT,LMNA,PLG
16_Member	GO Biological Processes	GO:0045765	regulation of angiogenesis	-4.50257	-2.36112	9/384	350,729,1634,1893,3273,3688,3848,5230,5764	APOH,C6,DCN,ECM1,HRG,ITGB1,KRT1,PGK1,PTN
16_Member	GO Biological Processes	GO:0001525	angiogenesis	-4.48971	-2.35356	11/588	347,350,729,1634,1893,3273,3688,3848,5230,5764,80781	APOD,APOH,C6,DCN,ECM1,HRG,ITGB1,KRT1,PGK1,PTN,COL18A1
16_Member	GO Biological Processes	GO:1901342	regulation of vasculature development	-4.17035	-2.11288	9/424	350,729,1634,1893,3273,3688,3848,5230,5764	APOH,C6,DCN,ECM1,HRG,ITGB1,KRT1,PGK1,PTN
16_Member	GO Biological Processes	GO:0048514	blood vessel morphogenesis	-3.9146	-1.89152	11/682	347,350,729,1634,1893,3273,3688,3848,5230,5764,80781	APOD,APOH,C6,DCN,ECM1,HRG,ITGB1,KRT1,PGK1,PTN,COL18A1
16_Member	GO Biological Processes	GO:0001568	blood vessel development	-3.49936	-1.57099	11/762	347,350,729,1634,1893,3273,3688,3848,5230,5764,80781	APOD,APOH,C6,DCN,ECM1,HRG,ITGB1,KRT1,PGK1,PTN,COL18A1
16_Member	GO Biological Processes	GO:0001944	vasculature development	-3.35349	-1.45723	11/793	347,350,729,1634,1893,3273,3688,3848,5230,5764,80781	APOD,APOH,C6,DCN,ECM1,HRG,ITGB1,KRT1,PGK1,PTN,COL18A1
16_Member	GO Biological Processes	GO:0010631	epithelial cell migration	-3.17325	-1.31207	7/353	335,350,1634,3273,3688,3849,5764	APOA1,APOH,DCN,HRG,ITGB1,KRT2,PTN
16_Member	GO Biological Processes	GO:0090132	epithelium migration	-3.15166	-1.29502	7/356	335,350,1634,3273,3688,3849,5764	APOA1,APOH,DCN,HRG,ITGB1,KRT2,PTN
16_Member	GO Biological Processes	GO:0016525	negative regulation of angiogenesis	-3.11154	-1.26675	5/173	350,1634,3273,5230,5764	APOH,DCN,HRG,PGK1,PTN
16_Member	GO Biological Processes	GO:0090130	tissue migration	-3.10914	-1.26582	7/362	335,350,1634,3273,3688,3849,5764	APOA1,APOH,DCN,HRG,ITGB1,KRT2,PTN
16_Member	GO Biological Processes	GO:2000181	negative regulation of blood vessel morphogenesis	-3.0891	-1.25496	5/175	350,1634,3273,5230,5764	APOH,DCN,HRG,PGK1,PTN
16_Member	GO Biological Processes	GO:0043542	endothelial cell migration	-2.99774	-1.18126	6/275	335,350,1634,3273,3688,5764	APOA1,APOH,DCN,HRG,ITGB1,PTN
16_Member	GO Biological Processes	GO:1901343	negative regulation of vasculature development	-2.96038	-1.14663	5/187	350,1634,3273,5230,5764	APOH,DCN,HRG,PGK1,PTN
16_Member	GO Biological Processes	GO:0030336	negative regulation of cell migration	-2.57157	-0.844311	6/334	347,350,727,1634,3273,5764	APOD,APOH,C5,DCN,HRG,PTN
16_Member	GO Biological Processes	GO:0001667	ameboidal-type cell migration	-2.49684	-0.780274	7/464	335,350,1634,3273,3688,3849,5764	APOA1,APOH,DCN,HRG,ITGB1,KRT2,PTN
16_Member	GO Biological Processes	GO:2000146	negative regulation of cell motility	-2.47771	-0.766546	6/349	347,350,727,1634,3273,5764	APOD,APOH,C5,DCN,HRG,PTN
16_Member	GO Biological Processes	GO:0008285	negative regulation of cell proliferation	-2.35996	-0.667736	9/762	347,350,563,1805,3273,4000,5340,5764,80781	APOD,APOH,AZGP1,DPT,HRG,LMNA,PLG,PTN,COL18A1
16_Member	GO Biological Processes	GO:0051271	negative regulation of cellular component movement	-2.27694	-0.600875	6/384	347,350,727,1634,3273,5764	APOD,APOH,C5,DCN,HRG,PTN
16_Member	GO Biological Processes	GO:0040013	negative regulation of locomotion	-2.21336	-0.547092	6/396	347,350,727,1634,3273,5764	APOD,APOH,C5,DCN,HRG,PTN
16_Member	GO Biological Processes	GO:0010596	negative regulation of endothelial cell migration	-2.11565	-0.471129	3/97	350,1634,3273	APOH,DCN,HRG
17_Summary	GO Biological Processes	GO:0010942	positive regulation of cell death	-4.30996	-2.21773	12/730	1191,2597,3040,3043,3240,3273,3688,3827,5591,5764,6188,80781	CLU,GAPDH,HBA2,HBB,HP,HRG,ITGB1,KNG1,PRKDC,PTN,RPS3,COL18A1
17_Member	GO Biological Processes	GO:0010942	positive regulation of cell death	-4.30996	-2.21773	12/730	1191,2597,3040,3043,3240,3273,3688,3827,5591,5764,6188,80781	CLU,GAPDH,HBA2,HBB,HP,HRG,ITGB1,KNG1,PRKDC,PTN,RPS3,COL18A1
17_Member	GO Biological Processes	GO:0043065	positive regulation of apoptotic process	-2.72178	-0.965338	9/672	1191,2597,3273,3688,3827,5591,5764,6188,80781	CLU,GAPDH,HRG,ITGB1,KNG1,PRKDC,PTN,RPS3,COL18A1
17_Member	GO Biological Processes	GO:0043068	positive regulation of programmed cell death	-2.68701	-0.936836	9/680	1191,2597,3273,3688,3827,5591,5764,6188,80781	CLU,GAPDH,HRG,ITGB1,KNG1,PRKDC,PTN,RPS3,COL18A1
18_Summary	GO Biological Processes	GO:0007044	cell-substrate junction assembly	-4.28058	-2.19305	5/97	347,3273,3691,3852,10580	APOD,HRG,ITGB4,KRT5,SORBS1
18_Member	GO Biological Processes	GO:0007044	cell-substrate junction assembly	-4.28058	-2.19305	5/97	347,3273,3691,3852,10580	APOD,HRG,ITGB4,KRT5,SORBS1
18_Member	GO Biological Processes	GO:0034329	cell junction assembly	-2.48015	-0.767919	5/241	347,3273,3691,3852,10580	APOD,HRG,ITGB4,KRT5,SORBS1
18_Member	GO Biological Processes	GO:0007045	cell-substrate adherens junction assembly	-2.33257	-0.645453	3/81	347,3273,10580	APOD,HRG,SORBS1
18_Member	GO Biological Processes	GO:0048041	focal adhesion assembly	-2.33257	-0.645453	3/81	347,3273,10580	APOD,HRG,SORBS1
18_Member	GO Biological Processes	GO:0034333	adherens junction assembly	-2.20528	-0.541911	3/90	347,3273,10580	APOD,HRG,SORBS1
18_Member	GO Biological Processes	GO:0034330	cell junction organization	-2.13766	-0.484758	5/291	347,3273,3691,3852,10580	APOD,HRG,ITGB4,KRT5,SORBS1
19_Summary	GO Biological Processes	GO:0051131	chaperone-mediated protein complex assembly	-4.19672	-2.13203	3/19	325,1191,3308,347,2147,4000,10575,871,3313,847,6188	APCS,CLU,HSPA4,APOD,F2,LMNA,CCT4,SERPINH1,HSPA9,CAT,RPS3
19_Member	GO Biological Processes	GO:0051131	chaperone-mediated protein complex assembly	-4.19672	-2.13203	3/19	325,1191,3308	APCS,CLU,HSPA4
19_Member	GO Biological Processes	GO:1900180	regulation of protein localization to nucleus	-2.8574	-1.07515	4/116	347,2147,4000,10575	APOD,F2,LMNA,CCT4
19_Member	GO Biological Processes	GO:0035966	response to topologically incorrect protein	-2.8408	-1.0627	5/199	871,1191,3308,3313,4000	SERPINH1,CLU,HSPA4,HSPA9,LMNA
19_Member	GO Biological Processes	GO:0006986	response to unfolded protein	-2.20713	-0.541911	4/176	871,3308,3313,4000	SERPINH1,HSPA4,HSPA9,LMNA
19_Member	GO Biological Processes	GO:0072594	establishment of protein localization to organelle	-2.10525	-0.461653	7/549	347,847,1191,3308,4000,6188,10575	APOD,CAT,CLU,HSPA4,LMNA,RPS3,CCT4
19_Member	GO Biological Processes	GO:0017038	protein import	-2.02322	-0.402034	4/199	347,1191,3308,4000	APOD,CLU,HSPA4,LMNA
20_Summary	GO Biological Processes	GO:0070268	cornification	-3.98344	-1.95145	5/112	3848,3849,3852,3858,286887,1634,3691	KRT1,KRT2,KRT5,KRT10,KRT6C,DCN,ITGB4
20_Member	GO Biological Processes	GO:0070268	cornification	-3.98344	-1.95145	5/112	3848,3849,3852,3858,286887	KRT1,KRT2,KRT5,KRT10,KRT6C
20_Member	GO Biological Processes	GO:0018149	peptide cross-linking	-3.94744	-1.9177	4/60	1634,3848,3849,3858	DCN,KRT1,KRT2,KRT10
20_Member	Reactome Gene Sets	R-HSA-6809371	Formation of the cornified envelope	-3.6954	-1.72091	5/129	3848,3849,3852,3858,286887	KRT1,KRT2,KRT5,KRT10,KRT6C
20_Member	Reactome Gene Sets	R-HSA-6805567	Keratinization	-2.70255	-0.950452	5/214	3848,3849,3852,3858,286887	KRT1,KRT2,KRT5,KRT10,KRT6C
20_Member	GO Biological Processes	GO:0031424	keratinization	-2.61652	-0.881039	5/224	3848,3849,3852,3858,286887	KRT1,KRT2,KRT5,KRT10,KRT6C
20_Member	GO Biological Processes	GO:0043588	skin development	-2.0981	-0.458169	6/419	3691,3848,3849,3852,3858,286887	ITGB4,KRT1,KRT2,KRT5,KRT10,KRT6C
20_Member	GO Biological Processes	GO:0030216	keratinocyte differentiation	-2.05448	-0.427138	5/305	3848,3849,3852,3858,286887	KRT1,KRT2,KRT5,KRT10,KRT6C
