# Supplementary material for: Isobaric Tags for Relative and Absolute Quantitation in Proteomic Analysis of Potential Biomarkers in Invasive Cancer, Ductal Carcinoma In Situ, and Mammary Fibroadenoma
Source: Front Oncol. 2020 Oct 21;10:574552. doi: 10.3389/fonc.2020.574552 (PMC7640741; doi:10.3389/fonc.2020.574552)
Supplement: Supplementary Data sheet 2 — Annotation and enrichment informations of up/down-regulated proteins of DCIS tissues compared to adjacent and normal tissues. [file DataSheet_2.xlsx]

## Sheet: Annotation
Input ID	Gene ID	Type	Tax ID	Homologene Gene ID	Homologene Gene Tax ID	Gene Symbol	Description	Biological Process (GO)	Protein Function (Protein Atlas)	Subcellular Location (Protein Atlas)	Drug (DrugBank)	Canonical Pathways	Hallmark Gene Sets	hsa04610 Complement and coagulation cas	GO:0002576 platelet degranulation	GO:0043062 extracellular structure organi	R-HSA-2168880 Scavenging of heme from plasma	GO:0042730 fibrinolysis	GO:0034371 chylomicron remodeling	GO:0006953 acute-phase response	GO:0010811 positive regulation of cell-su	M169 PID INTEGRIN2 PATHWAY	M5882 NABA PROTEOGLYCANS	GO:0030199 collagen fibril organization	GO:0051187 cofactor catabolic process	GO:0050708 regulation of protein secretio	GO:0010817 regulation of hormone levels	GO:1900180 regulation of protein localiza	GO:0061061 muscle structure development	R-HSA-202733 Cell surface interactions at t	GO:2001236 regulation of extrinsic apopto	R-HSA-375276 Peptide ligand-binding recepto
GAPDH	2597	symbol	H. sapiens	2597	H. sapiens	GAPDH	glyceraldehyde-3-phosphate dehydrogenase	GO:0052501 positive regulation by organism of apoptotic process in other organism involved in symbiotic interaction;GO:0061621 canonical glycolysis;GO:0052042 positive regulation by symbiont of host programmed cell death	Enzymes/ENZYME proteins/Oxidoreductases	Cytosol;Plasma membrane(Enhanced)	NADH (Peptidyl-cysteine s-nitrosylase activity);Adenosine-5-Diphosphoribose (Peptidyl-cysteine s-nitrosylase activity);Thionicotinamide-Adenine-Dinucleotide (Peptidyl-cysteine s-nitrosylase activity);4-(2-AMINOETHYL)BENZENESULFONYL FLUORIDE (Peptidyl-cysteine s-nitrosylase activity)	(M66)PID MYC ACTIV PATHWAY; (M5493)WNT SIGNALING	(M5891)HALLMARK HYPOXIA; (M5924)HALLMARK MTORC1 SIGNALING	1	1	0	1	1	1	0	0	0	1	0	0	1	0	1	0	0	0	0
HSPA9	3313	symbol	H. sapiens	3313	H. sapiens	HSPA9	heat shock protein family A (Hsp70) member 9	GO:1902037 negative regulation of hematopoietic stem cell differentiation;GO:0045647 negative regulation of erythrocyte differentiation;GO:1901533 negative regulation of hematopoietic progenitor cell differentiation		Mitochondria(Enhanced)			(M5922)HALLMARK UNFOLDED PROTEIN RESPONSE; (M5936)HALLMARK OXIDATIVE PHOSPHORYLATION; (M5924)HALLMARK MTORC1 SIGNALING	0	0	0	1	0	1	0	0	0	1	0	0	0	0	0	0	0	0	0
CCT4	10575	symbol	H. sapiens	10575	H. sapiens	CCT4	chaperonin containing TCP1 subunit 4	GO:1904871 positive regulation of protein localization to Cajal body;GO:1904869 regulation of protein localization to Cajal body;GO:1904874 positive regulation of telomerase RNA localization to Cajal body		Cytosol(Supported)Nucleoplasm(Approved)			(M5926)HALLMARK MYC TARGETS V1	0	0	0	0	0	0	0	0	0	0	0	0	1	0	1	0	0	0	0
SCPEP1	59342	symbol	H. sapiens	59342	H. sapiens	SCPEP1	serine carboxypeptidase 1	GO:0042573 retinoic acid metabolic process;GO:0097755 positive regulation of blood vessel diameter;GO:0001523 retinoid metabolic process	Enzymes/Peptidases/Serine-type peptidases	Golgi apparatus(Approved)	L-BENZYLSUCCINIC ACID (Serine-type carboxypeptidase activity)			0	0	0	0	0	1	0	0	1	0	0	0	0	1	0	0	0	0	0
KRT10	3858	symbol	H. sapiens	3858	H. sapiens	KRT10	keratin 10	GO:0070268 cornification;GO:0051290 protein heterotetramerization;GO:0051291 protein heterooligomerization						1	0	0	0	0	0	0	0	0	0	0	0	0	0	0	0	0	0	0
SFRP1	6422	symbol	H. sapiens	6422	H. sapiens	SFRP1	secreted frizzled related protein 1	GO:2000041 negative regulation of planar cell polarity pathway involved in axis elongation;GO:2000080 negative regulation of canonical Wnt signaling pathway involved in controlling type B pancreatic cell proliferation;GO:0090179 planar cell polarity pathway involved in neural tube closure		Cytosol;Nucleoli(Approved)		(M17761)ST WNT BETA CATENIN PATHWAY; (M254)PID MYC REPRESS PATHWAY; (M5493)WNT SIGNALING	(M5930)HALLMARK EPITHELIAL MESENCHYMAL TRANSITION	0	1	1	0	0	1	0	1	0	0	0	0	1	1	0	0	0	1	0
CLEC3B	7123	symbol	H. sapiens	7123	H. sapiens	CLEC3B	C-type lectin domain family 3 member B	GO:0010756 positive regulation of plasminogen activation;GO:0010755 regulation of plasminogen activation;GO:0010954 positive regulation of protein processing			Tenecteplase (Kringle domain binding)	(M5880)NABA ECM AFFILIATED; (M5885)NABA MATRISOME ASSOCIATED; (M5889)NABA MATRISOME		1	1	0	0	0	0	0	1	0	0	0	0	0	0	0	0	0	0	0
DPT	1805	symbol	H. sapiens	1805	H. sapiens	DPT	dermatopontin	GO:0030199 collagen fibril organization;GO:0030198 extracellular matrix organization;GO:0043062 extracellular structure organization		Vesicles(Approved)		(M3008)NABA ECM GLYCOPROTEINS; (M5884)NABA CORE MATRISOME; (M5889)NABA MATRISOME		0	0	1	0	0	0	0	1	0	0	1	0	0	0	0	0	0	0	0
APOA1	335	symbol	H. sapiens	335	H. sapiens	APOA1	apolipoprotein A1	GO:0010903 negative regulation of very-low-density lipoprotein particle remodeling;GO:0010901 regulation of very-low-density lipoprotein particle remodeling;GO:1902995 positive regulation of phospholipid efflux		Cytosol;Vesicles(Approved)		(M106)PID HNF3B PATHWAY	(M5948)HALLMARK BILE ACID METABOLISM; (M5946)HALLMARK COAGULATION	1	1	1	1	0	1	0	1	1	0	0	0	1	1	1	0	0	0	0
LUM	4060	symbol	H. sapiens	4060	H. sapiens	LUM	lumican	GO:0042340 keratan sulfate catabolic process;GO:0032914 positive regulation of transforming growth factor beta1 production;GO:0018146 keratan sulfate biosynthetic process				(M5882)NABA PROTEOGLYCANS; (M5884)NABA CORE MATRISOME; (M5889)NABA MATRISOME	(M5944)HALLMARK ANGIOGENESIS; (M5902)HALLMARK APOPTOSIS; (M5930)HALLMARK EPITHELIAL MESENCHYMAL TRANSITION	0	0	1	0	0	0	0	1	0	1	1	0	1	0	0	0	0	0	0
GC	2638	symbol	H. sapiens	2638	H. sapiens	GC	GC vitamin D binding protein	GO:0042359 vitamin D metabolic process;GO:0035461 vitamin transmembrane transport;GO:0006775 fat-soluble vitamin metabolic process					(M5948)HALLMARK BILE ACID METABOLISM	0	0	0	0	0	1	0	0	0	0	0	0	0	0	0	0	0	0	0
DCN	1634	symbol	H. sapiens	1634	H. sapiens	DCN	decorin	GO:0030208 dermatan sulfate biosynthetic process;GO:1900747 negative regulation of vascular endothelial growth factor signaling pathway;GO:0030207 chondroitin sulfate catabolic process			Tris (Poly(a) rna binding)	(M5882)NABA PROTEOGLYCANS; (M65)PID FRA PATHWAY; (M5884)NABA CORE MATRISOME	(M5902)HALLMARK APOPTOSIS; (M5937)HALLMARK GLYCOLYSIS; (M5891)HALLMARK HYPOXIA	0	1	1	0	0	1	0	1	0	1	0	0	0	0	0	1	1	0	0
CP	1356	symbol	H. sapiens	1356	H. sapiens	CP	ceruloplasmin	GO:0006879 cellular iron ion homeostasis;GO:0006825 copper ion transport;GO:0055072 iron ion homeostasis	Enzymes/ENZYME proteins/Oxidoreductases		Drotrecogin alfa (Ferroxidase activity)	(M255)PID HIF1 TFPATHWAY	(M5921)HALLMARK COMPLEMENT; (M5891)HALLMARK HYPOXIA	0	1	0	0	0	0	0	0	0	0	0	0	0	0	0	0	0	0	0
HRG	3273	symbol	H. sapiens	3273	H. sapiens	HRG	histidine rich glycoprotein	GO:0051918 negative regulation of fibrinolysis;GO:2001027 negative regulation of endothelial cell chemotaxis;GO:0051838 cytolysis by host of symbiont cells		Nucleoli fibrillar center(Uncertain)		(M3468)NABA ECM REGULATORS; (M5885)NABA MATRISOME ASSOCIATED; (M5889)NABA MATRISOME	(M5946)HALLMARK COAGULATION; (M5934)HALLMARK XENOBIOTIC METABOLISM	1	1	0	0	1	0	0	1	0	0	0	0	0	0	0	0	0	0	0
SORBS1	10580	symbol	H. sapiens	10580	H. sapiens	SORBS1	sorbin and SH3 domain containing 1	GO:0045725 positive regulation of glycogen biosynthetic process;GO:0046326 positive regulation of glucose import;GO:0046628 positive regulation of insulin receptor signaling pathway		Focal adhesion sites;Plasma membrane(Supported)Centrosome(Uncertain)		(M16)PID INSULIN PATHWAY; (M7955)SIG INSULIN RECEPTOR PATHWAY IN CARDIAC MYOCYTES	(M5905)HALLMARK ADIPOGENESIS; (M5909)HALLMARK MYOGENESIS	0	0	0	0	0	1	0	1	0	0	0	0	0	0	0	0	0	0	0
HPX	3263	symbol	H. sapiens	3263	H. sapiens	HPX	hemopexin	GO:0002925 positive regulation of humoral immune response mediated by circulating immunoglobulin;GO:0060335 positive regulation of interferon-gamma-mediated signaling pathway;GO:0002923 regulation of humoral immune response mediated by circulating immunoglobulin				(M5880)NABA ECM AFFILIATED; (M5885)NABA MATRISOME ASSOCIATED; (M5889)NABA MATRISOME		1	1	0	1	0	0	0	1	0	0	0	0	0	0	0	0	0	0	0
COL6A3	1293	symbol	H. sapiens	1293	H. sapiens	COL6A3	collagen type VI alpha 3 chain	GO:0003429 growth plate cartilage chondrocyte morphogenesis;GO:0003414 chondrocyte morphogenesis involved in endochondral bone morphogenesis;GO:0003422 growth plate cartilage morphogenesis				(M5887)NABA BASEMENT MEMBRANES; (M3005)NABA COLLAGENS; (M198)PID SYNDECAN 1 PATHWAY	(M5909)HALLMARK MYOGENESIS; (M5930)HALLMARK EPITHELIAL MESENCHYMAL TRANSITION	0	1	1	0	0	0	0	0	0	0	0	0	0	0	0	1	0	0	0
SERPINA3	12	symbol	H. sapiens	12	H. sapiens	SERPINA3	serpin family A member 3	GO:0030277 maintenance of gastrointestinal epithelium;GO:0002576 platelet degranulation;GO:0043312 neutrophil degranulation				(M3468)NABA ECM REGULATORS; (M5885)NABA MATRISOME ASSOCIATED; (M5889)NABA MATRISOME	(M5953)HALLMARK KRAS SIGNALING UP; (M5907)HALLMARK ESTROGEN RESPONSE LATE	1	1	0	0	0	1	1	0	0	0	0	0	0	0	0	0	0	0	0
COL6A1	1291	symbol	H. sapiens	1291	H. sapiens	COL6A1	collagen type VI alpha 1 chain	GO:0003429 growth plate cartilage chondrocyte morphogenesis;GO:0003414 chondrocyte morphogenesis involved in endochondral bone morphogenesis;GO:0003422 growth plate cartilage morphogenesis		Cytosol(Approved)		(M5887)NABA BASEMENT MEMBRANES; (M3005)NABA COLLAGENS; (M198)PID SYNDECAN 1 PATHWAY	(M5947)HALLMARK IL2 STAT5 SIGNALING	0	0	1	0	0	0	0	1	0	0	0	0	0	0	0	0	0	0	0
IGJ	3512	gene_synonym	H. sapiens	3512	H. sapiens	JCHAIN	joining chain of multimeric IgA and IgM	GO:0060267 positive regulation of respiratory burst;GO:0060263 regulation of respiratory burst;GO:0003094 glomerular filtration						1	1	0	1	1	0	0	0	0	0	0	0	0	0	0	0	1	0	0
KRT9	3857	symbol	H. sapiens	3857	H. sapiens	KRT9	keratin 9	GO:0070268 cornification;GO:0045109 intermediate filament organization;GO:0031424 keratinization						0	0	0	0	0	0	0	1	0	0	0	0	0	0	0	0	0	0	0
SOD3	6649	symbol	H. sapiens	6649	H. sapiens	SOD3	superoxide dismutase 3	GO:0019430 removal of superoxide radicals;GO:0071451 cellular response to superoxide;GO:0071450 cellular response to oxygen radical	Enzymes/ENZYME proteins/Oxidoreductases				(M5909)HALLMARK MYOGENESIS	0	0	0	0	0	0	0	0	0	0	0	1	0	0	0	0	0	0	0
C5	727	symbol	H. sapiens	727	H. sapiens	C5	complement C5	GO:0010760 negative regulation of macrophage chemotaxis;GO:0090197 positive regulation of chemokine secretion;GO:1905522 negative regulation of macrophage migration			Immune Globulin Human (Receptor binding);Eculizumab (Receptor binding)		(M5956)HALLMARK KRAS SIGNALING DN	1	1	0	0	0	1	0	1	0	0	0	0	1	0	0	0	1	0	1
PCOLCE	5118	symbol	H. sapiens	5118	H. sapiens	PCOLCE	procollagen C-endopeptidase enhancer	GO:0010952 positive regulation of peptidase activity;GO:1990830 cellular response to leukemia inhibitory factor;GO:1990823 response to leukemia inhibitory factor		Golgi apparatus;Vesicles(Approved)		(M3008)NABA ECM GLYCOPROTEINS; (M5884)NABA CORE MATRISOME; (M5889)NABA MATRISOME	(M5930)HALLMARK EPITHELIAL MESENCHYMAL TRANSITION	0	1	1	0	0	0	0	0	0	0	0	0	0	0	0	0	0	0	0
APOA4	337	symbol	H. sapiens	337	H. sapiens	APOA4	apolipoprotein A4	GO:0034445 negative regulation of plasma lipoprotein oxidation;GO:0034444 regulation of plasma lipoprotein oxidation;GO:0010873 positive regulation of cholesterol esterification		Vesicles(Approved)			(M5921)HALLMARK COMPLEMENT	0	0	1	1	0	1	0	0	0	0	0	1	0	0	0	0	0	0	0
PLG	5340	symbol	H. sapiens	5340	H. sapiens	PLG	plasminogen	GO:0051919 positive regulation of fibrinolysis;GO:0051918 negative regulation of fibrinolysis;GO:0051917 regulation of fibrinolysis	Enzymes/{ENZYME proteins/Hydrolases,Peptidases/Serine-type peptidases}	Vesicles(Uncertain)	Alteplase (Serine-type peptidase activity);Urokinase (Serine-type peptidase activity);Reteplase (Serine-type peptidase activity);Anistreplase (Serine-type peptidase activity);Tenecteplase (Serine-type peptidase activity);Streptokinase (Serine-type peptidase activity);Tranexamic Acid (Serine-type peptidase activity);Aminocaproic Acid (Serine-type peptidase activity);Bicine (Serine-type peptidase a…	(M165)PID SYNDECAN 4 PATHWAY; (M159)PID AMB2 NEUTROPHILS PATHWAY; (M174)PID UPA UPAR PATHWAY	(M5919)HALLMARK HEDGEHOG SIGNALING; (M5946)HALLMARK COAGULATION; (M5921)HALLMARK COMPLEMENT	1	1	1	0	1	0	0	1	0	0	0	0	0	0	0	1	1	0	0
TNXB	7148	symbol	H. sapiens	7148	H. sapiens	TNXB	tenascin XB	GO:0048251 elastic fiber assembly;GO:0085029 extracellular matrix assembly;GO:0030199 collagen fibril organization				(M3008)NABA ECM GLYCOPROTEINS; (M5884)NABA CORE MATRISOME; (M5889)NABA MATRISOME		0	0	1	0	0	0	0	1	0	0	1	0	0	0	0	0	0	0	0
F2	2147	symbol	H. sapiens	2147	H. sapiens	F2	coagulation factor II, thrombin	GO:0070945 neutrophil mediated killing of gram-negative bacterium;GO:0051281 positive regulation of release of sequestered calcium ion into cytosol;GO:0051918 negative regulation of fibrinolysis	Enzymes/{ENZYME proteins/Hydrolases,Peptidases/Serine-type peptidases}		Lepirudin (Thrombospondin receptor activity);Bivalirudin (Thrombospondin receptor activity);Drotrecogin alfa (Thrombospondin receptor activity);Coagulation Factor IX (Recombinant) (Thrombospondin receptor activity);Menadione (Thrombospondin receptor activity);Argatroban (Thrombospondin receptor activity);Proflavine (Thrombospondin receptor activity);Beta-(2-Naphthyl)-Alanine (Thrombospondin recep…	(M138)PID THROMBIN PAR4 PATHWAY; (M15743)ST GA12 PATHWAY; (M165)PID SYNDECAN 4 PATHWAY	(M5946)HALLMARK COAGULATION; (M5902)HALLMARK APOPTOSIS; (M5921)HALLMARK COMPLEMENT	1	1	0	0	1	1	1	0	0	0	0	1	1	0	1	0	1	0	1
VTN	7448	symbol	H. sapiens	7448	H. sapiens	VTN	vitronectin	GO:0061302 smooth muscle cell-matrix adhesion;GO:0030949 positive regulation of vascular endothelial growth factor receptor signaling pathway;GO:0014911 positive regulation of smooth muscle cell migration		Endoplasmic reticulum;Vesicles(Supported)	Abciximab (Scavenger receptor activity)	(M212)PID INTEGRIN5 PATHWAY; (M174)PID UPA UPAR PATHWAY; (M53)PID INTEGRIN3 PATHWAY	(M5944)HALLMARK ANGIOGENESIS; (M5934)HALLMARK XENOBIOTIC METABOLISM	1	1	1	1	1	0	0	1	1	1	0	0	0	0	0	0	0	0	0
KNG1	3827	symbol	H. sapiens	3827	H. sapiens	KNG1	kininogen 1	GO:0007597 blood coagulation, intrinsic pathway;GO:0042311 vasodilation;GO:0072378 blood coagulation, fibrin clot formation				(M169)PID INTEGRIN2 PATHWAY; (M240)PID SYNDECAN 2 PATHWAY; (M3468)NABA ECM REGULATORS		1	1	0	0	0	0	0	1	1	0	0	0	0	0	0	0	0	0	1
SERPINC1	462	symbol	H. sapiens	462	H. sapiens	SERPINC1	serpin family C member 1	GO:2000266 regulation of blood coagulation, intrinsic pathway;GO:0007597 blood coagulation, intrinsic pathway;GO:0072378 blood coagulation, fibrin clot formation			Ardeparin (Serine-type endopeptidase inhibitor activity);Fondaparinux sodium (Serine-type endopeptidase inhibitor activity);Heparin (Serine-type endopeptidase inhibitor activity);Enoxaparin (Serine-type endopeptidase inhibitor activity);N-Formylmethionine (Serine-type endopeptidase inhibitor activity);SR-123781A (Serine-type endopeptidase inhibitor activity);Sulodexide (Serine-type endopeptidase …	(M33)PID GLYPICAN 1PATHWAY; (M3468)NABA ECM REGULATORS; (M5885)NABA MATRISOME ASSOCIATED	(M5946)HALLMARK COAGULATION; (M5947)HALLMARK IL2 STAT5 SIGNALING; (M5921)HALLMARK COMPLEMENT	1	1	0	0	0	0	0	0	0	0	0	0	0	0	0	0	0	0	0
C9	735	symbol	H. sapiens	735	H. sapiens	C9	complement C9	GO:0006957 complement activation, alternative pathway;GO:0006958 complement activation, classical pathway;GO:0030449 regulation of complement activation		Cytosol;Plasma membrane(Uncertain)			(M5946)HALLMARK COAGULATION; (M5921)HALLMARK COMPLEMENT	1	0	0	0	1	0	0	0	0	0	0	0	0	0	0	0	0	0	0
CFB	629	symbol	H. sapiens	629	H. sapiens	CFB	complement factor B	GO:0006957 complement activation, alternative pathway;GO:0030449 regulation of complement activation;GO:2000257 regulation of protein activation cascade	Enzymes/{ENZYME proteins/Hydrolases,Peptidases/Serine-type peptidases}	Cell Junctions;Endoplasmic reticulum;Vesicles(Approved)	4-Guanidinobenzoic Acid (Serine-type endopeptidase activity);Diisopropylphosphono Group (Serine-type endopeptidase activity)	(M14775)ST G ALPHA S PATHWAY; (M16518)ST WNT CA2 CYCLIC GMP PATHWAY; (M15743)ST GA12 PATHWAY	(M5946)HALLMARK COAGULATION; (M5953)HALLMARK KRAS SIGNALING UP; (M5913)HALLMARK INTERFERON GAMMA RESPONSE	1	0	0	0	0	0	0	0	0	0	0	0	0	0	0	0	0	0	0
ORM1	5004	symbol	H. sapiens	5004	H. sapiens	ORM1	orosomucoid 1	GO:0050718 positive regulation of interleukin-1 beta secretion;GO:1904469 positive regulation of tumor necrosis factor secretion;GO:0050716 positive regulation of interleukin-1 secretion		Golgi apparatus;Vesicles(Approved)	Chlorpromazine;Oxycodone;Thalidomide		(M5905)HALLMARK ADIPOGENESIS	1	1	0	0	0	0	1	0	0	0	0	0	1	0	0	0	0	0	0
TGFBI	7045	symbol	H. sapiens	7045	H. sapiens	TGFBI	transforming growth factor beta induced	GO:0002062 chondrocyte differentiation;GO:0007601 visual perception;GO:0001525 angiogenesis				(M169)PID INTEGRIN2 PATHWAY; (M53)PID INTEGRIN3 PATHWAY; (M18)PID INTEGRIN1 PATHWAY	(M5937)HALLMARK GLYCOLYSIS; (M5891)HALLMARK HYPOXIA; (M5915)HALLMARK APICAL JUNCTION	0	1	1	0	0	0	0	1	1	0	0	0	0	0	0	0	0	0	0
A2M	2	symbol	H. sapiens	2	H. sapiens	A2M	alpha-2-macroglobulin	GO:0001869 negative regulation of complement activation, lectin pathway;GO:0001868 regulation of complement activation, lectin pathway;GO:0045916 negative regulation of complement activation			Becaplermin (Tumor necrosis factor binding);Bacitracin (Tumor necrosis factor binding);Ocriplasmin (Tumor necrosis factor binding)	(M183)PID IL6 7 PATHWAY; (M3468)NABA ECM REGULATORS; (M5885)NABA MATRISOME ASSOCIATED	(M5897)HALLMARK IL6 JAK STAT3 SIGNALING; (M5946)HALLMARK COAGULATION	1	1	1	0	0	1	0	0	0	0	0	0	0	0	0	0	0	0	0
SERPIND1	3053	symbol	H. sapiens	3053	H. sapiens	SERPIND1	serpin family D member 1	GO:0010951 negative regulation of endopeptidase activity;GO:0010466 negative regulation of peptidase activity;GO:0007596 blood coagulation		Vesicles(Approved)	Ardeparin (Serine-type endopeptidase inhibitor activity);Sulodexide (Serine-type endopeptidase inhibitor activity)	(M3468)NABA ECM REGULATORS; (M5885)NABA MATRISOME ASSOCIATED; (M5889)NABA MATRISOME		1	1	0	0	0	0	0	0	0	0	0	0	0	0	0	0	0	0	0
SERPINA6	866	symbol	H. sapiens	866	H. sapiens	SERPINA6	serpin family A member 6	GO:0008211 glucocorticoid metabolic process;GO:0010951 negative regulation of endopeptidase activity;GO:0010466 negative regulation of peptidase activity				(M3468)NABA ECM REGULATORS; (M5885)NABA MATRISOME ASSOCIATED; (M5889)NABA MATRISOME	(M5949)HALLMARK PEROXISOME; (M5948)HALLMARK BILE ACID METABOLISM; (M5934)HALLMARK XENOBIOTIC METABOLISM	0	1	0	0	0	1	0	0	0	0	0	0	0	1	0	0	0	0	0
A1BG	1	symbol	H. sapiens	1	H. sapiens	A1BG	alpha-1-B glycoprotein	GO:0002576 platelet degranulation;GO:0043312 neutrophil degranulation;GO:0002283 neutrophil activation involved in immune response				(M14532)ST PHOSPHOINOSITIDE 3 KINASE PATHWAY		0	1	0	0	0	0	1	0	0	0	0	0	0	0	0	0	0	0	0
FGA	2243	symbol	H. sapiens	2243	H. sapiens	FGA	fibrinogen alpha chain	GO:0072377 blood coagulation, common pathway;GO:0045907 positive regulation of vasoconstriction;GO:0043152 induction of bacterial agglutination			Alteplase (Structural molecule activity);Reteplase (Structural molecule activity);Anistreplase (Structural molecule activity);Tenecteplase (Structural molecule activity);Sucralfate (Structural molecule activity);Alfimeprase (Structural molecule activity);Ancrod (Structural molecule activity);EP-2104R (Structural molecule activity)	(M169)PID INTEGRIN2 PATHWAY; (M257)PID EPHRINB REV PATHWAY; (M174)PID UPA UPAR PATHWAY	(M5946)HALLMARK COAGULATION	1	1	1	0	1	0	0	1	1	0	0	1	1	1	0	0	1	1	0
HP	3240	symbol	H. sapiens	3240	H. sapiens	HP	haptoglobin	GO:2000296 negative regulation of hydrogen peroxide catabolic process;GO:2000295 regulation of hydrogen peroxide catabolic process;GO:0010727 negative regulation of hydrogen peroxide metabolic process	Enzymes/Peptidases/Serine-type peptidases	Vesicles(Approved)				1	1	0	1	1	0	1	0	0	0	0	1	0	0	0	0	1	0	0
C6	729	symbol	H. sapiens	729	H. sapiens	C6	complement C6	GO:0001970 positive regulation of activation of membrane attack complex;GO:0001969 regulation of activation of membrane attack complex;GO:0045917 positive regulation of complement activation	Transporters/Transporter channels and pores					1	0	0	0	0	0	0	1	0	0	0	0	0	0	0	0	0	0	0
PLIN1	5346	symbol	H. sapiens	5346	H. sapiens	PLIN1	perilipin 1	GO:0016042 lipid catabolic process;GO:0006629 lipid metabolic process;GO:1901575 organic substance catabolic process		Peroxisomes(Uncertain)				0	0	0	0	0	1	0	1	0	0	0	0	0	0	0	0	0	0	0
PRELP	5549	symbol	H. sapiens	5549	H. sapiens	PRELP	proline and arginine rich end leucine rich repeat protein	GO:0042340 keratan sulfate catabolic process;GO:0018146 keratan sulfate biosynthetic process;GO:0042339 keratan sulfate metabolic process				(M5882)NABA PROTEOGLYCANS; (M5884)NABA CORE MATRISOME; (M5889)NABA MATRISOME		0	0	1	0	0	0	0	0	0	1	0	0	0	0	0	0	0	0	0
LMNA	4000	symbol	H. sapiens	4000	H. sapiens	LMNA	lamin A/C	GO:1900114 positive regulation of histone H3-K9 trimethylation;GO:1903243 negative regulation of cardiac muscle hypertrophy in response to stress;GO:1900112 regulation of histone H3-K9 trimethylation				(M220)PID CASPASE PATHWAY	(M5902)HALLMARK APOPTOSIS	0	0	0	0	0	0	0	0	0	0	0	0	0	0	1	1	0	1	0
AMBP	259	symbol	H. sapiens	259	H. sapiens	AMBP	alpha-1-microglobulin/bikunin precursor	GO:0042167 heme catabolic process;GO:0046329 negative regulation of JNK cascade;GO:0032873 negative regulation of stress-activated MAPK cascade			Human Serum Albumin (Small molecule binding);Serum albumin iodonated (Small molecule binding)	(M3468)NABA ECM REGULATORS; (M5885)NABA MATRISOME ASSOCIATED; (M5889)NABA MATRISOME		0	1	0	1	0	1	0	0	0	0	0	1	0	0	0	0	0	0	0
CSRP1	1465	symbol	H. sapiens	1465	H. sapiens	CSRP1	cysteine and glycine rich protein 1	GO:0070527 platelet aggregation;GO:0045214 sarcomere organization;GO:0030239 myofibril assembly					(M5946)HALLMARK COAGULATION; (M5921)HALLMARK COMPLEMENT	0	1	0	0	1	0	0	1	0	0	0	0	0	0	0	1	0	0	0
CFH	3075	symbol	H. sapiens	3075	H. sapiens	CFH	complement factor H	GO:0006957 complement activation, alternative pathway;GO:1903659 regulation of complement-dependent cytotoxicity;GO:0030449 regulation of complement activation		Vesicles(Approved)			(M5946)HALLMARK COAGULATION; (M5921)HALLMARK COMPLEMENT; (M5953)HALLMARK KRAS SIGNALING UP	1	0	0	0	1	0	0	0	0	0	0	0	0	0	0	0	0	0	0
ALDH1A1	216	symbol	H. sapiens	216	H. sapiens	ALDH1A1	aldehyde dehydrogenase 1 family member A1	GO:0061624 fructose catabolic process to hydroxyacetone phosphate and glyceraldehyde-3-phosphate;GO:0006001 fructose catabolic process;GO:0006069 ethanol oxidation	Enzymes/ENZYME proteins/Oxidoreductases	Cytosol(Enhanced)	NADH (Retinal dehydrogenase activity);Vitamin A (Retinal dehydrogenase activity);Tretinoin (Retinal dehydrogenase activity);1,4-Dithiothreitol (Retinal dehydrogenase activity)		(M5949)HALLMARK PEROXISOME; (M5948)HALLMARK BILE ACID METABOLISM; (M5935)HALLMARK FATTY ACID METABOLISM	0	0	0	0	0	1	0	0	0	1	0	1	0	1	0	0	0	0	0
APOB	338	symbol	H. sapiens	338	H. sapiens	APOB	apolipoprotein B	GO:0034371 chylomicron remodeling;GO:0034378 chylomicron assembly;GO:0010886 positive regulation of cholesterol storage		Cytosol(Supported)Vesicles(Approved)		(M159)PID AMB2 NEUTROPHILS PATHWAY; (M285)PID HNF3A PATHWAY		1	1	1	1	0	1	0	1	0	0	0	1	0	0	0	0	1	0	0
SPTAN1	6709	symbol	H. sapiens	6709	H. sapiens	SPTAN1	spectrin alpha, non-erythrocytic 1	GO:0051693 actin filament capping;GO:0030835 negative regulation of actin filament depolymerization;GO:0030837 negative regulation of actin filament polymerization		Microtubules(Supported)Vesicles(Uncertain)		(M220)PID CASPASE PATHWAY	(M5902)HALLMARK APOPTOSIS; (M5893)HALLMARK MITOTIC SPINDLE; (M5909)HALLMARK MYOGENESIS	0	1	1	1	0	0	1	1	0	0	0	0	0	0	0	0	0	0	0
FHL1	2273	symbol	H. sapiens	2273	H. sapiens	FHL1	four and a half LIM domains 1	GO:1901016 regulation of potassium ion transmembrane transporter activity;GO:0043268 positive regulation of potassium ion transport;GO:1901379 regulation of potassium ion transmembrane transport		Cytosol(Supported)Plasma membrane(Approved)			(M5909)HALLMARK MYOGENESIS	0	0	0	0	0	0	0	1	0	0	0	0	0	0	0	1	0	0	0

## Sheet: Enrichment
GroupID	Category	Term	Description	LogP	Log(q-value)	InTerm_InList	Genes	Symbols
1_Summary	KEGG Pathway	hsa04610	Complement and coagulation cascades	-21.0024	-16.6833	13/79	2,462,629,727,729,735,2147,2243,3053,3075,3827,5340,7448,12,3240,5004,2597,3263,3273,3512,7123,335,3858,338	A2M,SERPINC1,CFB,C5,C6,C9,F2,FGA,SERPIND1,CFH,KNG1,PLG,VTN,SERPINA3,HP,ORM1,GAPDH,HPX,HRG,JCHAIN,CLEC3B,APOA1,KRT10,APOB
1_Member	KEGG Pathway	hsa04610	Complement and coagulation cascades	-21.0024	-16.6833	13/79	2,462,629,727,729,735,2147,2243,3053,3075,3827,5340,7448	A2M,SERPINC1,CFB,C5,C6,C9,F2,FGA,SERPIND1,CFH,KNG1,PLG,VTN
1_Member	GO Biological Processes	GO:0002526	acute inflammatory response	-13.3956	-9.37755	12/222	2,12,462,629,727,729,735,2147,3075,3240,5004,7448	A2M,SERPINA3,SERPINC1,CFB,C5,C6,C9,F2,CFH,HP,ORM1,VTN
1_Member	GO Biological Processes	GO:0072376	protein activation cascade	-12.3459	-8.98104	11/201	2,462,629,727,729,735,2147,2243,3075,3827,7448	A2M,SERPINC1,CFB,C5,C6,C9,F2,FGA,CFH,KNG1,VTN
1_Member	GO Biological Processes	GO:0006959	humoral immune response	-12.2506	-8.93147	13/361	2,629,727,729,735,2147,2243,2597,3075,3263,3273,3512,7448	A2M,CFB,C5,C6,C9,F2,FGA,GAPDH,CFH,HPX,HRG,JCHAIN,VTN
1_Member	GO Biological Processes	GO:2000257	regulation of protein activation cascade	-11.4795	-8.27431	9/117	2,462,629,727,729,735,2147,3075,7448	A2M,SERPINC1,CFB,C5,C6,C9,F2,CFH,VTN
1_Member	Reactome Gene Sets	R-HSA-977606	Regulation of Complement cascade	-11.0817	-7.95985	7/47	629,727,729,735,2147,3075,7448	CFB,C5,C6,C9,F2,CFH,VTN
1_Member	GO Biological Processes	GO:0002920	regulation of humoral immune response	-10.914	-7.85021	9/135	2,629,727,729,735,2147,3075,3263,7448	A2M,CFB,C5,C6,C9,F2,CFH,HPX,VTN
1_Member	Reactome Gene Sets	R-HSA-166658	Complement cascade	-10.41	-7.41313	7/58	629,727,729,735,2147,3075,7448	CFB,C5,C6,C9,F2,CFH,VTN
1_Member	GO Biological Processes	GO:0030449	regulation of complement activation	-9.85477	-6.9336	8/116	2,629,727,729,735,2147,3075,7448	A2M,CFB,C5,C6,C9,F2,CFH,VTN
1_Member	GO Biological Processes	GO:0070613	regulation of protein processing	-9.79098	-6.88685	9/180	2,629,727,729,735,2147,3075,7123,7448	A2M,CFB,C5,C6,C9,F2,CFH,CLEC3B,VTN
1_Member	GO Biological Processes	GO:1903317	regulation of protein maturation	-9.7482	-6.86046	9/182	2,629,727,729,735,2147,3075,7123,7448	A2M,CFB,C5,C6,C9,F2,CFH,CLEC3B,VTN
1_Member	GO Biological Processes	GO:0016485	protein processing	-8.76382	-6.03578	10/327	2,629,727,729,735,2147,2243,3075,7123,7448	A2M,CFB,C5,C6,C9,F2,FGA,CFH,CLEC3B,VTN
1_Member	GO Biological Processes	GO:0002673	regulation of acute inflammatory response	-8.71714	-6.00009	8/161	2,629,727,729,735,2147,3075,7448	A2M,CFB,C5,C6,C9,F2,CFH,VTN
1_Member	GO Biological Processes	GO:0019835	cytolysis	-8.44471	-5.78836	5/28	727,729,735,2147,3273	C5,C6,C9,F2,HRG
1_Member	GO Biological Processes	GO:0006956	complement activation	-8.37295	-5.72594	8/178	2,629,727,729,735,2147,3075,7448	A2M,CFB,C5,C6,C9,F2,CFH,VTN
1_Member	GO Biological Processes	GO:0051604	protein maturation	-7.96957	-5.34066	10/396	2,629,727,729,735,2147,2243,3075,7123,7448	A2M,CFB,C5,C6,C9,F2,FGA,CFH,CLEC3B,VTN
1_Member	GO Biological Processes	GO:0006957	complement activation, alternative pathway	-7.46747	-4.88076	4/16	629,727,735,3075	CFB,C5,C9,CFH
1_Member	GO Biological Processes	GO:0002697	regulation of immune effector process	-7.30374	-4.74051	10/466	2,335,629,727,729,735,2147,3075,3263,7448	A2M,APOA1,CFB,C5,C6,C9,F2,CFH,HPX,VTN
1_Member	KEGG Pathway	hsa05150	Staphylococcus aureus infection	-6.87486	-4.34108	5/56	629,727,3075,3858,5340	CFB,C5,CFH,KRT10,PLG
1_Member	Reactome Gene Sets	R-HSA-166665	Terminal pathway of complement	-6.2816	-3.78203	3/8	727,729,735	C5,C6,C9
1_Member	GO Biological Processes	GO:0050727	regulation of inflammatory response	-5.9084	-3.44056	9/508	2,335,629,727,729,735,2147,3075,7448	A2M,APOA1,CFB,C5,C6,C9,F2,CFH,VTN
1_Member	GO Biological Processes	GO:0002253	activation of immune response	-5.51773	-3.07369	10/731	2,338,629,727,729,735,2147,2243,3075,7448	A2M,APOB,CFB,C5,C6,C9,F2,FGA,CFH,VTN
1_Member	KEGG Pathway	hsa05020	Prion diseases	-4.23171	-1.96182	3/35	727,729,735	C5,C6,C9
1_Member	GO Biological Processes	GO:0002455	humoral immune response mediated by circulating immunoglobulin	-3.46983	-1.27516	4/154	727,729,735,3263	C5,C6,C9,HPX
1_Member	GO Biological Processes	GO:0016064	immunoglobulin mediated immune response	-2.85452	-0.793094	4/225	727,729,735,3263	C5,C6,C9,HPX
1_Member	GO Biological Processes	GO:0019724	B cell mediated immunity	-2.83341	-0.778427	4/228	727,729,735,3263	C5,C6,C9,HPX
1_Member	KEGG Pathway	hsa05322	Systemic lupus erythematosus	-2.52851	-0.533686	3/133	727,729,735	C5,C6,C9
1_Member	GO Biological Processes	GO:0006958	complement activation, classical pathway	-2.45708	-0.482371	3/141	727,729,735	C5,C6,C9
1_Member	GO Biological Processes	GO:0002250	adaptive immune response	-2.43227	-0.471097	6/696	727,729,735,2243,3263,3512	C5,C6,C9,FGA,HPX,JCHAIN
1_Member	GO Biological Processes	GO:0002449	lymphocyte mediated immunity	-2.10942	-0.228061	4/364	727,729,735,3263	C5,C6,C9,HPX
1_Member	GO Biological Processes	GO:0002460	adaptive immune response based on somatic recombination of immune receptors built from immunoglobuli	-2.10122	-0.221448	4/366	727,729,735,3263	C5,C6,C9,HPX
2_Summary	GO Biological Processes	GO:0002576	platelet degranulation	-12.796	-9.11995	10/128	1,2,12,335,2243,3273,3827,5004,5340,7123,259,462,727,866,1293,2597,3053,7448,2147,338,3512,1356,5118,1465,3263,6422,1634,3240,6709,7045	A1BG,A2M,SERPINA3,APOA1,FGA,HRG,KNG1,ORM1,PLG,CLEC3B,AMBP,SERPINC1,C5,SERPINA6,COL6A3,GAPDH,SERPIND1,VTN,F2,APOB,JCHAIN,CP,PCOLCE,CSRP1,HPX,SFRP1,DCN,HP,SPTAN1,TGFBI
2_Member	GO Biological Processes	GO:0002576	platelet degranulation	-12.796	-9.11995	10/128	1,2,12,335,2243,3273,3827,5004,5340,7123	A1BG,A2M,SERPINA3,APOA1,FGA,HRG,KNG1,ORM1,PLG,CLEC3B
2_Member	Reactome Gene Sets	R-HSA-114608	Platelet degranulation	-12.7616	-9.11995	10/129	1,2,12,335,2243,3273,3827,5004,5340,7123	A1BG,A2M,SERPINA3,APOA1,FGA,HRG,KNG1,ORM1,PLG,CLEC3B
2_Member	GO Biological Processes	GO:0010951	negative regulation of endopeptidase activity	-12.7188	-9.11995	12/253	2,12,259,462,727,866,1293,2597,3053,3273,3827,7448	A2M,SERPINA3,AMBP,SERPINC1,C5,SERPINA6,COL6A3,GAPDH,SERPIND1,HRG,KNG1,VTN
2_Member	Reactome Gene Sets	R-HSA-76005	Response to elevated platelet cytosolic Ca2+	-12.594	-9.11995	10/134	1,2,12,335,2243,3273,3827,5004,5340,7123	A1BG,A2M,SERPINA3,APOA1,FGA,HRG,KNG1,ORM1,PLG,CLEC3B
2_Member	GO Biological Processes	GO:0010466	negative regulation of peptidase activity	-12.4607	-9.04465	12/266	2,12,259,462,727,866,1293,2597,3053,3273,3827,7448	A2M,SERPINA3,AMBP,SERPINC1,C5,SERPINA6,COL6A3,GAPDH,SERPIND1,HRG,KNG1,VTN
2_Member	GO Biological Processes	GO:0045861	negative regulation of proteolysis	-12.1449	-8.86722	13/368	2,12,259,462,727,866,1293,2147,2597,3053,3273,3827,7448	A2M,SERPINA3,AMBP,SERPINC1,C5,SERPINA6,COL6A3,F2,GAPDH,SERPIND1,HRG,KNG1,VTN
2_Member	Reactome Gene Sets	R-HSA-109582	Hemostasis	-11.642	-8.40209	15/622	1,2,12,335,338,462,2147,2243,3053,3273,3512,3827,5004,5340,7123	A1BG,A2M,SERPINA3,APOA1,APOB,SERPINC1,F2,FGA,SERPIND1,HRG,JCHAIN,KNG1,ORM1,PLG,CLEC3B
2_Member	Reactome Gene Sets	R-HSA-381426	Regulation of Insulin-like Growth Factor (IGF) transport and uptake by Insulin-like Growth Factor Bi	-11.2176	-8.04459	9/125	335,338,462,1356,2147,2243,3053,3827,5340	APOA1,APOB,SERPINC1,CP,F2,FGA,SERPIND1,KNG1,PLG
2_Member	Reactome Gene Sets	R-HSA-76002	Platelet activation, signaling and aggregation	-11.0748	-7.95985	11/263	1,2,12,335,2147,2243,3273,3827,5004,5340,7123	A1BG,A2M,SERPINA3,APOA1,F2,FGA,HRG,KNG1,ORM1,PLG,CLEC3B
2_Member	GO Biological Processes	GO:0052547	regulation of peptidase activity	-10.927	-7.85021	13/460	2,12,259,462,727,866,1293,2597,3053,3273,3827,5118,7448	A2M,SERPINA3,AMBP,SERPINC1,C5,SERPINA6,COL6A3,GAPDH,SERPIND1,HRG,KNG1,PCOLCE,VTN
2_Member	GO Biological Processes	GO:0051346	negative regulation of hydrolase activity	-10.8106	-7.79255	13/470	2,12,259,335,462,727,866,1293,2597,3053,3273,3827,7448	A2M,SERPINA3,AMBP,APOA1,SERPINC1,C5,SERPINA6,COL6A3,GAPDH,SERPIND1,HRG,KNG1,VTN
2_Member	Canonical Pathways	M3468	NABA ECM REGULATORS	-10.1048	-7.14745	10/238	2,12,259,462,866,2147,3053,3273,3827,5340	A2M,SERPINA3,AMBP,SERPINC1,SERPINA6,F2,SERPIND1,HRG,KNG1,PLG
2_Member	GO Biological Processes	GO:0052548	regulation of endopeptidase activity	-10.0372	-7.09834	12/429	2,12,259,462,727,866,1293,2597,3053,3273,3827,7448	A2M,SERPINA3,AMBP,SERPINC1,C5,SERPINA6,COL6A3,GAPDH,SERPIND1,HRG,KNG1,VTN
2_Member	Reactome Gene Sets	R-HSA-140877	Formation of Fibrin Clot (Clotting Cascade)	-9.64165	-6.76971	6/39	2,462,2147,2243,3053,3827	A2M,SERPINC1,F2,FGA,SERPIND1,KNG1
2_Member	GO Biological Processes	GO:0030193	regulation of blood coagulation	-9.52051	-6.6638	7/77	462,2147,2243,3273,3827,5340,7448	SERPINC1,F2,FGA,HRG,KNG1,PLG,VTN
2_Member	GO Biological Processes	GO:1900046	regulation of hemostasis	-9.48038	-6.6384	7/78	462,2147,2243,3273,3827,5340,7448	SERPINC1,F2,FGA,HRG,KNG1,PLG,VTN
2_Member	GO Biological Processes	GO:0050818	regulation of coagulation	-9.32515	-6.52456	7/82	462,2147,2243,3273,3827,5340,7448	SERPINC1,F2,FGA,HRG,KNG1,PLG,VTN
2_Member	GO Biological Processes	GO:0030195	negative regulation of blood coagulation	-9.01669	-6.24165	6/49	2147,2243,3273,3827,5340,7448	F2,FGA,HRG,KNG1,PLG,VTN
2_Member	GO Biological Processes	GO:1900047	negative regulation of hemostasis	-8.96188	-6.19908	6/50	2147,2243,3273,3827,5340,7448	F2,FGA,HRG,KNG1,PLG,VTN
2_Member	Reactome Gene Sets	R-HSA-140837	Intrinsic Pathway of Fibrin Clot Formation	-8.90668	-6.15577	5/23	2,462,2147,3053,3827	A2M,SERPINC1,F2,SERPIND1,KNG1
2_Member	GO Biological Processes	GO:0050819	negative regulation of coagulation	-8.80423	-6.06491	6/53	2147,2243,3273,3827,5340,7448	F2,FGA,HRG,KNG1,PLG,VTN
2_Member	GO Biological Processes	GO:0007596	blood coagulation	-8.65051	-5.94419	10/336	2,462,1465,2147,2243,3053,3273,3827,5340,7448	A2M,SERPINC1,CSRP1,F2,FGA,SERPIND1,HRG,KNG1,PLG,VTN
2_Member	GO Biological Processes	GO:0007599	hemostasis	-8.58895	-5.8931	10/341	2,462,1465,2147,2243,3053,3273,3827,5340,7448	A2M,SERPINC1,CSRP1,F2,FGA,SERPIND1,HRG,KNG1,PLG,VTN
2_Member	GO Biological Processes	GO:0050817	coagulation	-8.57676	-5.89112	10/342	2,462,1465,2147,2243,3053,3273,3827,5340,7448	A2M,SERPINC1,CSRP1,F2,FGA,SERPIND1,HRG,KNG1,PLG,VTN
2_Member	GO Biological Processes	GO:0072378	blood coagulation, fibrin clot formation	-8.52944	-5.85378	5/27	2,462,2147,2243,3827	A2M,SERPINC1,F2,FGA,KNG1
2_Member	Reactome Gene Sets	R-HSA-8957275	Post-translational protein phosphorylation	-8.47823	-5.81234	7/108	335,338,462,1356,2243,3053,3827	APOA1,APOB,SERPINC1,CP,FGA,SERPIND1,KNG1
2_Member	Canonical Pathways	M5885	NABA MATRISOME ASSOCIATED	-8.30998	-5.67212	13/753	2,12,259,462,866,2147,3053,3263,3273,3827,5340,6422,7123	A2M,SERPINA3,AMBP,SERPINC1,SERPINA6,F2,SERPIND1,HPX,HRG,KNG1,PLG,SFRP1,CLEC3B
2_Member	GO Biological Processes	GO:0061045	negative regulation of wound healing	-7.9123	-5.29216	6/74	2147,2243,3273,3827,5340,7448	F2,FGA,HRG,KNG1,PLG,VTN
2_Member	GO Biological Processes	GO:0009611	response to wounding	-7.70419	-5.10109	12/691	2,335,462,1465,1634,2147,2243,3053,3273,3827,5340,7448	A2M,APOA1,SERPINC1,CSRP1,DCN,F2,FGA,SERPIND1,HRG,KNG1,PLG,VTN
2_Member	GO Biological Processes	GO:0042060	wound healing	-7.49345	-4.89862	11/576	2,462,1465,1634,2147,2243,3053,3273,3827,5340,7448	A2M,SERPINC1,CSRP1,DCN,F2,FGA,SERPIND1,HRG,KNG1,PLG,VTN
2_Member	GO Biological Processes	GO:1903035	negative regulation of response to wounding	-7.42645	-4.84771	6/89	2147,2243,3273,3827,5340,7448	F2,FGA,HRG,KNG1,PLG,VTN
2_Member	GO Biological Processes	GO:0061041	regulation of wound healing	-7.40608	-4.83516	7/154	462,2147,2243,3273,3827,5340,7448	SERPINC1,F2,FGA,HRG,KNG1,PLG,VTN
2_Member	GO Biological Processes	GO:0007597	blood coagulation, intrinsic pathway	-7.2432	-4.68753	4/18	2,462,2147,3827	A2M,SERPINC1,F2,KNG1
2_Member	GO Biological Processes	GO:0045055	regulated exocytosis	-7.03271	-4.48446	12/796	1,2,12,335,2243,3240,3273,3827,5004,5340,6709,7123	A1BG,A2M,SERPINA3,APOA1,FGA,HP,HRG,KNG1,ORM1,PLG,SPTAN1,CLEC3B
2_Member	GO Biological Processes	GO:0050878	regulation of body fluid levels	-6.96258	-4.42163	10/507	2,462,1465,2147,2243,3053,3273,3827,5340,7448	A2M,SERPINC1,CSRP1,F2,FGA,SERPIND1,HRG,KNG1,PLG,VTN
2_Member	Reactome Gene Sets	R-HSA-140875	Common Pathway of Fibrin Clot Formation	-6.86747	-4.34076	4/22	462,2147,2243,3053	SERPINC1,F2,FGA,SERPIND1
2_Member	GO Biological Processes	GO:1903034	regulation of response to wounding	-6.84439	-4.32462	7/186	462,2147,2243,3273,3827,5340,7448	SERPINC1,F2,FGA,HRG,KNG1,PLG,VTN
2_Member	GO Biological Processes	GO:0032102	negative regulation of response to external stimulus	-5.87805	-3.41628	8/376	335,727,2147,2243,3273,3827,5340,7448	APOA1,C5,F2,FGA,HRG,KNG1,PLG,VTN
2_Member	GO Biological Processes	GO:0043687	post-translational protein modification	-4.90533	-2.52623	7/364	335,338,462,1356,2243,3053,3827	APOA1,APOB,SERPINC1,CP,FGA,SERPIND1,KNG1
2_Member	GO Biological Processes	GO:0007162	negative regulation of cell adhesion	-3.37659	-1.20049	5/294	335,3273,3827,5340,7045	APOA1,HRG,KNG1,PLG,TGFBI
3_Summary	GO Biological Processes	GO:0043062	extracellular structure organization	-12.6184	-9.11995	14/429	2,335,337,338,1291,1293,1634,1805,2243,4060,5340,7045,7148,7448,5118,5549,6709,6422	A2M,APOA1,APOA4,APOB,COL6A1,COL6A3,DCN,DPT,FGA,LUM,PLG,TGFBI,TNXB,VTN,PCOLCE,PRELP,SPTAN1,SFRP1
3_Member	GO Biological Processes	GO:0043062	extracellular structure organization	-12.6184	-9.11995	14/429	2,335,337,338,1291,1293,1634,1805,2243,4060,5340,7045,7148,7448	A2M,APOA1,APOA4,APOB,COL6A1,COL6A3,DCN,DPT,FGA,LUM,PLG,TGFBI,TNXB,VTN
3_Member	Canonical Pathways	M5884	NABA CORE MATRISOME	-10.8658	-7.82544	11/275	1291,1293,1634,1805,2243,4060,5118,5549,7045,7148,7448	COL6A1,COL6A3,DCN,DPT,FGA,LUM,PCOLCE,PRELP,TGFBI,TNXB,VTN
3_Member	GO Biological Processes	GO:0030198	extracellular matrix organization	-9.45318	-6.62543	11/373	2,1291,1293,1634,1805,2243,4060,5340,7045,7148,7448	A2M,COL6A1,COL6A3,DCN,DPT,FGA,LUM,PLG,TGFBI,TNXB,VTN
3_Member	Reactome Gene Sets	R-HSA-1474244	Extracellular matrix organization	-9.1109	-6.32328	10/301	2,1291,1293,1634,2243,4060,5118,5340,7148,7448	A2M,COL6A1,COL6A3,DCN,FGA,LUM,PCOLCE,PLG,TNXB,VTN
3_Member	Reactome Gene Sets	R-HSA-3000178	ECM proteoglycans	-7.84179	-5.23026	6/76	1291,1293,1634,4060,7148,7448	COL6A1,COL6A3,DCN,LUM,TNXB,VTN
3_Member	Canonical Pathways	M18	PID INTEGRIN1 PATHWAY	-6.51276	-4.00657	5/66	1291,1293,2243,7045,7448	COL6A1,COL6A3,FGA,TGFBI,VTN
3_Member	Reactome Gene Sets	R-HSA-216083	Integrin cell surface interactions	-5.96144	-3.47792	5/85	1291,1293,2243,4060,7448	COL6A1,COL6A3,FGA,LUM,VTN
3_Member	Canonical Pathways	M3008	NABA ECM GLYCOPROTEINS	-5.404	-2.98252	6/196	1805,2243,5118,7045,7148,7448	DPT,FGA,PCOLCE,TGFBI,TNXB,VTN
3_Member	Reactome Gene Sets	R-HSA-1474228	Degradation of the extracellular matrix	-4.89595	-2.52623	5/140	2,1291,1293,1634,5340	A2M,COL6A1,COL6A3,DCN,PLG
3_Member	KEGG Pathway	hsa04512	ECM-receptor interaction	-4.53028	-2.21287	4/82	1291,1293,7148,7448	COL6A1,COL6A3,TNXB,VTN
3_Member	Reactome Gene Sets	R-HSA-186797	Signaling by PDGF	-3.57344	-1.35471	3/58	1291,1293,5340	COL6A1,COL6A3,PLG
3_Member	Reactome Gene Sets	R-HSA-2022090	Assembly of collagen fibrils and other multimeric structures	-3.50858	-1.30341	3/61	1291,1293,5118	COL6A1,COL6A3,PCOLCE
3_Member	Reactome Gene Sets	R-HSA-375165	NCAM signaling for neurite out-growth	-3.46716	-1.27516	3/63	1291,1293,6709	COL6A1,COL6A3,SPTAN1
3_Member	Reactome Gene Sets	R-HSA-1650814	Collagen biosynthesis and modifying enzymes	-3.38833	-1.2091	3/67	1291,1293,5118	COL6A1,COL6A3,PCOLCE
3_Member	Canonical Pathways	M160	PID AVB3 INTEGRIN PATHWAY	-3.24451	-1.08976	3/75	1291,1293,7448	COL6A1,COL6A3,VTN
3_Member	KEGG Pathway	hsa04510	Focal adhesion	-3.05153	-0.939253	4/199	1291,1293,7148,7448	COL6A1,COL6A3,TNXB,VTN
3_Member	GO Biological Processes	GO:0001501	skeletal system development	-3.03185	-0.924928	6/529	1291,1293,4060,5549,6422,7045	COL6A1,COL6A3,LUM,PRELP,SFRP1,TGFBI
3_Member	Reactome Gene Sets	R-HSA-1474290	Collagen formation	-3.01387	-0.914876	3/90	1291,1293,5118	COL6A1,COL6A3,PCOLCE
3_Member	GO Biological Processes	GO:0051216	cartilage development	-2.94971	-0.858491	4/212	1291,1293,4060,7045	COL6A1,COL6A3,LUM,TGFBI
3_Member	GO Biological Processes	GO:0002062	chondrocyte differentiation	-2.61462	-0.603012	3/124	1291,1293,7045	COL6A1,COL6A3,TGFBI
3_Member	GO Biological Processes	GO:0061448	connective tissue development	-2.52114	-0.528373	4/278	1291,1293,4060,7045	COL6A1,COL6A3,LUM,TGFBI
3_Member	KEGG Pathway	hsa04151	PI3K-Akt signaling pathway	-2.20318	-0.302589	4/342	1291,1293,7148,7448	COL6A1,COL6A3,TNXB,VTN
4_Summary	Reactome Gene Sets	R-HSA-2168880	Scavenging of heme from plasma	-10.317	-7.34034	5/13	259,335,3240,3263,3512,338,7448,6709,337,2597,3313	AMBP,APOA1,HP,HPX,JCHAIN,APOB,VTN,SPTAN1,APOA4,GAPDH,HSPA9
4_Member	Reactome Gene Sets	R-HSA-2168880	Scavenging of heme from plasma	-10.317	-7.34034	5/13	259,335,3240,3263,3512	AMBP,APOA1,HP,HPX,JCHAIN
4_Member	Reactome Gene Sets	R-HSA-2173782	Binding and Uptake of Ligands by Scavenger Receptors	-9.43754	-6.62358	6/42	259,335,338,3240,3263,3512	AMBP,APOA1,APOB,HP,HPX,JCHAIN
4_Member	GO Biological Processes	GO:0006898	receptor-mediated endocytosis	-5.20777	-2.80248	7/327	259,335,338,3240,3263,3512,7448	AMBP,APOA1,APOB,HP,HPX,JCHAIN,VTN
4_Member	Reactome Gene Sets	R-HSA-5653656	Vesicle-mediated transport	-3.24521	-1.08976	7/673	259,335,338,3240,3263,3512,6709	AMBP,APOA1,APOB,HP,HPX,JCHAIN,SPTAN1
4_Member	GO Biological Processes	GO:0051186	cofactor metabolic process	-2.71995	-0.689477	6/609	259,337,2597,3240,3263,3313	AMBP,APOA4,GAPDH,HP,HPX,HSPA9
5_Summary	GO Biological Processes	GO:0042730	fibrinolysis	-6.63167	-4.11874	4/25	2147,2243,3273,5340,2597,3512,7448,735,3075,1465,3240	F2,FGA,HRG,PLG,GAPDH,JCHAIN,VTN,C9,CFH,CSRP1,HP
5_Member	GO Biological Processes	GO:0042730	fibrinolysis	-6.63167	-4.11874	4/25	2147,2243,3273,5340	F2,FGA,HRG,PLG
5_Member	GO Biological Processes	GO:0051918	negative regulation of fibrinolysis	-5.95192	-3.47792	3/10	2147,3273,5340	F2,HRG,PLG
5_Member	GO Biological Processes	GO:0051917	regulation of fibrinolysis	-5.47265	-3.04003	3/14	2147,3273,5340	F2,HRG,PLG
5_Member	GO Biological Processes	GO:0019730	antimicrobial humoral response	-5.16949	-2.77466	5/123	2147,2243,2597,3273,3512	F2,FGA,GAPDH,HRG,JCHAIN
5_Member	GO Biological Processes	GO:0090303	positive regulation of wound healing	-4.82736	-2.46249	4/69	2147,3273,5340,7448	F2,HRG,PLG,VTN
5_Member	GO Biological Processes	GO:0051852	disruption by host of symbiont cells	-4.6267	-2.28072	3/26	2147,2597,3273	F2,GAPDH,HRG
5_Member	GO Biological Processes	GO:0051873	killing by host of symbiont cells	-4.6267	-2.28072	3/26	2147,2597,3273	F2,GAPDH,HRG
5_Member	GO Biological Processes	GO:0030194	positive regulation of blood coagulation	-4.57621	-2.23938	3/27	2147,3273,5340	F2,HRG,PLG
5_Member	GO Biological Processes	GO:1900048	positive regulation of hemostasis	-4.57621	-2.23938	3/27	2147,3273,5340	F2,HRG,PLG
5_Member	GO Biological Processes	GO:1903036	positive regulation of response to wounding	-4.53028	-2.21287	4/82	2147,3273,5340,7448	F2,HRG,PLG,VTN
5_Member	GO Biological Processes	GO:0050820	positive regulation of coagulation	-4.52765	-2.21287	3/28	2147,3273,5340	F2,HRG,PLG
5_Member	GO Biological Processes	GO:0051818	disruption of cells of other organism involved in symbiotic interaction	-4.52765	-2.21287	3/28	2147,2597,3273	F2,GAPDH,HRG
5_Member	GO Biological Processes	GO:0051883	killing of cells in other organism involved in symbiotic interaction	-4.52765	-2.21287	3/28	2147,2597,3273	F2,GAPDH,HRG
5_Member	GO Biological Processes	GO:0001906	cell killing	-4.40614	-2.11642	5/177	735,2147,2597,3075,3273	C9,F2,GAPDH,CFH,HRG
5_Member	GO Biological Processes	GO:0051702	interaction with symbiont	-4.35234	-2.06666	4/91	2147,2597,3273,5340	F2,GAPDH,HRG,PLG
5_Member	GO Biological Processes	GO:0030168	platelet activation	-3.46983	-1.27516	4/154	1465,2147,2243,3273	CSRP1,F2,FGA,HRG
5_Member	GO Biological Processes	GO:0031640	killing of cells of other organism	-3.42711	-1.24154	3/65	2147,2597,3273	F2,GAPDH,HRG
5_Member	GO Biological Processes	GO:0044364	disruption of cells of other organism	-3.42711	-1.24154	3/65	2147,2597,3273	F2,GAPDH,HRG
5_Member	GO Biological Processes	GO:0061844	antimicrobial humoral immune response mediated by antimicrobial peptide	-3.2789	-1.11815	3/73	2147,2597,3273	F2,GAPDH,HRG
5_Member	GO Biological Processes	GO:0051851	modification by host of symbiont morphology or physiology	-3.07116	-0.955409	3/86	2147,2597,3273	F2,GAPDH,HRG
5_Member	GO Biological Processes	GO:0098542	defense response to other organism	-2.7672	-0.724552	6/596	2147,2243,2597,3240,3273,3512	F2,FGA,GAPDH,HP,HRG,JCHAIN
5_Member	GO Biological Processes	GO:0051817	modification of morphology or physiology of other organism involved in symbiotic interaction	-2.68638	-0.663935	3/117	2147,2597,3273	F2,GAPDH,HRG
5_Member	GO Biological Processes	GO:0035821	modification of morphology or physiology of other organism	-2.29619	-0.373282	3/161	2147,2597,3273	F2,GAPDH,HRG
6_Summary	GO Biological Processes	GO:0034371	chylomicron remodeling	-6.10617	-3.61313	3/9	335,337,338,216,59342,2,12,2147,10580,259,727,3313,6422,866,2638,5346,1634,2597	APOA1,APOA4,APOB,ALDH1A1,SCPEP1,A2M,SERPINA3,F2,SORBS1,AMBP,C5,HSPA9,SFRP1,SERPINA6,GC,PLIN1,DCN,GAPDH
6_Member	GO Biological Processes	GO:0034371	chylomicron remodeling	-6.10617	-3.61313	3/9	335,337,338	APOA1,APOA4,APOB
6_Member	GO Biological Processes	GO:0034378	chylomicron assembly	-5.95192	-3.47792	3/10	335,337,338	APOA1,APOA4,APOB
6_Member	GO Biological Processes	GO:0034370	triglyceride-rich lipoprotein particle remodeling	-5.57672	-3.12094	3/13	335,337,338	APOA1,APOA4,APOB
6_Member	GO Biological Processes	GO:0001523	retinoid metabolic process	-5.5271	-3.07722	5/104	216,335,337,338,59342	ALDH1A1,APOA1,APOA4,APOB,SCPEP1
6_Member	GO Biological Processes	GO:0016101	diterpenoid metabolic process	-5.40718	-2.98252	5/110	216,335,337,338,59342	ALDH1A1,APOA1,APOA4,APOB,SCPEP1
6_Member	GO Biological Processes	GO:0006721	terpenoid metabolic process	-5.2219	-2.81128	5/120	216,335,337,338,59342	ALDH1A1,APOA1,APOA4,APOB,SCPEP1
6_Member	Reactome Gene Sets	R-HSA-8963898	Plasma lipoprotein assembly	-5.1247	-2.73502	3/18	2,335,338	A2M,APOA1,APOB
6_Member	GO Biological Processes	GO:0006720	isoprenoid metabolic process	-4.89595	-2.52623	5/140	216,335,337,338,59342	ALDH1A1,APOA1,APOA4,APOB,SCPEP1
6_Member	KEGG Pathway	hsa04977	Vitamin digestion and absorption	-4.73414	-2.37883	3/24	335,337,338	APOA1,APOA4,APOB
6_Member	GO Biological Processes	GO:0034368	protein-lipid complex remodeling	-4.48089	-2.18297	3/29	335,337,338	APOA1,APOA4,APOB
6_Member	GO Biological Processes	GO:0034369	plasma lipoprotein particle remodeling	-4.48089	-2.18297	3/29	335,337,338	APOA1,APOA4,APOB
6_Member	GO Biological Processes	GO:0034377	plasma lipoprotein particle assembly	-4.48089	-2.18297	3/29	335,337,338	APOA1,APOA4,APOB
6_Member	GO Biological Processes	GO:0034367	protein-containing complex remodeling	-4.43579	-2.14199	3/30	335,337,338	APOA1,APOA4,APOB
6_Member	GO Biological Processes	GO:0019433	triglyceride catabolic process	-4.30942	-2.03171	3/33	335,337,338	APOA1,APOA4,APOB
6_Member	GO Biological Processes	GO:0065005	protein-lipid complex assembly	-4.30942	-2.03171	3/33	335,337,338	APOA1,APOA4,APOB
6_Member	KEGG Pathway	hsa04975	Fat digestion and absorption	-4.02382	-1.76162	3/41	335,337,338	APOA1,APOA4,APOB
6_Member	GO Biological Processes	GO:0046461	neutral lipid catabolic process	-3.99229	-1.74137	3/42	335,337,338	APOA1,APOA4,APOB
6_Member	GO Biological Processes	GO:0046464	acylglycerol catabolic process	-3.99229	-1.74137	3/42	335,337,338	APOA1,APOA4,APOB
6_Member	GO Biological Processes	GO:0071827	plasma lipoprotein particle organization	-3.84561	-1.60929	3/47	335,337,338	APOA1,APOA4,APOB
6_Member	GO Biological Processes	GO:0071825	protein-lipid complex subunit organization	-3.73958	-1.51038	3/51	335,337,338	APOA1,APOA4,APOB
6_Member	GO Biological Processes	GO:0019216	regulation of lipid metabolic process	-3.57567	-1.35471	6/417	12,335,337,338,2147,10580	SERPINA3,APOA1,APOA4,APOB,F2,SORBS1
6_Member	GO Biological Processes	GO:0033344	cholesterol efflux	-3.55144	-1.33613	3/59	335,337,338	APOA1,APOA4,APOB
6_Member	GO Biological Processes	GO:0045834	positive regulation of lipid metabolic process	-3.53544	-1.32354	4/148	335,337,2147,10580	APOA1,APOA4,F2,SORBS1
6_Member	GO Biological Processes	GO:0046503	glycerolipid catabolic process	-3.46716	-1.27516	3/63	335,337,338	APOA1,APOA4,APOB
6_Member	Reactome Gene Sets	R-HSA-174824	Plasma lipoprotein assembly, remodeling, and clearance	-3.35074	-1.18393	3/69	2,335,338	A2M,APOA1,APOB
6_Member	GO Biological Processes	GO:0002683	negative regulation of immune system process	-3.23746	-1.08568	6/483	2,259,335,727,3313,6422	A2M,AMBP,APOA1,C5,HSPA9,SFRP1
6_Member	GO Biological Processes	GO:0006695	cholesterol biosynthetic process	-3.22768	-1.07883	3/76	335,337,338	APOA1,APOA4,APOB
6_Member	GO Biological Processes	GO:1902653	secondary alcohol biosynthetic process	-3.17854	-1.03553	3/79	335,337,338	APOA1,APOA4,APOB
6_Member	GO Biological Processes	GO:0008202	steroid metabolic process	-3.13759	-1.00601	5/332	335,337,338,866,2638	APOA1,APOA4,APOB,SERPINA6,GC
6_Member	GO Biological Processes	GO:0016126	sterol biosynthetic process	-3.10087	-0.977667	3/84	335,337,338	APOA1,APOA4,APOB
6_Member	GO Biological Processes	GO:0046889	positive regulation of lipid biosynthetic process	-3.08593	-0.965477	3/85	335,337,10580	APOA1,APOA4,SORBS1
6_Member	GO Biological Processes	GO:0046890	regulation of lipid biosynthetic process	-3.0274	-0.92314	4/202	335,337,338,10580	APOA1,APOA4,APOB,SORBS1
6_Member	GO Biological Processes	GO:0042632	cholesterol homeostasis	-2.89427	-0.81321	3/99	335,337,338	APOA1,APOA4,APOB
6_Member	GO Biological Processes	GO:0022600	digestive system process	-2.8817	-0.809482	3/100	12,335,337	SERPINA3,APOA1,APOA4
6_Member	GO Biological Processes	GO:0030301	cholesterol transport	-2.8817	-0.809482	3/100	335,337,338	APOA1,APOA4,APOB
6_Member	GO Biological Processes	GO:0055092	sterol homeostasis	-2.8817	-0.809482	3/100	335,337,338	APOA1,APOA4,APOB
6_Member	GO Biological Processes	GO:0097006	regulation of plasma lipoprotein particle levels	-2.85695	-0.793094	3/102	335,337,338	APOA1,APOA4,APOB
6_Member	GO Biological Processes	GO:0006641	triglyceride metabolic process	-2.83272	-0.778427	3/104	335,337,338	APOA1,APOA4,APOB
6_Member	GO Biological Processes	GO:0015918	sterol transport	-2.7405	-0.702431	3/112	335,337,338	APOA1,APOA4,APOB
6_Member	GO Biological Processes	GO:0019218	regulation of steroid metabolic process	-2.58519	-0.575715	3/127	335,337,338	APOA1,APOA4,APOB
6_Member	GO Biological Processes	GO:0006638	neutral lipid metabolic process	-2.56598	-0.562847	3/129	335,337,338	APOA1,APOA4,APOB
6_Member	GO Biological Processes	GO:0006639	acylglycerol metabolic process	-2.56598	-0.562847	3/129	335,337,338	APOA1,APOA4,APOB
6_Member	GO Biological Processes	GO:0042157	lipoprotein metabolic process	-2.54709	-0.546049	3/131	335,337,338	APOA1,APOA4,APOB
6_Member	GO Biological Processes	GO:0007586	digestion	-2.47452	-0.491876	3/139	12,335,337	SERPINA3,APOA1,APOA4
6_Member	GO Biological Processes	GO:0008203	cholesterol metabolic process	-2.3499	-0.405541	3/154	335,337,338	APOA1,APOA4,APOB
6_Member	GO Biological Processes	GO:0050777	negative regulation of immune response	-2.33429	-0.400785	3/156	2,259,335	A2M,AMBP,APOA1
6_Member	GO Biological Processes	GO:0055088	lipid homeostasis	-2.33429	-0.400785	3/156	335,337,338	APOA1,APOA4,APOB
6_Member	GO Biological Processes	GO:0062013	positive regulation of small molecule metabolic process	-2.32656	-0.39662	3/157	335,337,10580	APOA1,APOA4,SORBS1
6_Member	GO Biological Processes	GO:1902652	secondary alcohol metabolic process	-2.3037	-0.379049	3/160	335,337,338	APOA1,APOA4,APOB
6_Member	GO Biological Processes	GO:1905952	regulation of lipid localization	-2.3037	-0.379049	3/160	335,337,338	APOA1,APOA4,APOB
6_Member	GO Biological Processes	GO:0016042	lipid catabolic process	-2.25272	-0.336733	4/331	335,337,338,5346	APOA1,APOA4,APOB,PLIN1
6_Member	GO Biological Processes	GO:0016125	sterol metabolic process	-2.23785	-0.325282	3/169	335,337,338	APOA1,APOA4,APOB
6_Member	GO Biological Processes	GO:0072330	monocarboxylic acid biosynthetic process	-2.2076	-0.305139	4/341	335,337,1634,2597	APOA1,APOA4,DCN,GAPDH
6_Member	GO Biological Processes	GO:1901615	organic hydroxy compound metabolic process	-2.19538	-0.300144	5/548	216,335,337,338,2638	ALDH1A1,APOA1,APOA4,APOB,GC
6_Member	GO Biological Processes	GO:0046165	alcohol biosynthetic process	-2.17573	-0.283138	3/178	335,337,338	APOA1,APOA4,APOB
6_Member	GO Biological Processes	GO:0006066	alcohol metabolic process	-2.06896	-0.198558	4/374	216,335,337,338	ALDH1A1,APOA1,APOA4,APOB
6_Member	GO Biological Processes	GO:0006694	steroid biosynthetic process	-2.02572	-0.161454	3/202	335,337,338	APOA1,APOA4,APOB
7_Summary	GO Biological Processes	GO:0006953	acute-phase response	-5.49764	-3.05935	4/47	12,2147,3240,5004,1,6709	SERPINA3,F2,HP,ORM1,A1BG,SPTAN1
7_Member	GO Biological Processes	GO:0006953	acute-phase response	-5.49764	-3.05935	4/47	12,2147,3240,5004	SERPINA3,F2,HP,ORM1
7_Member	GO Biological Processes	GO:0002446	neutrophil mediated immunity	-3.14988	-1.01262	6/502	1,12,2147,3240,5004,6709	A1BG,SERPINA3,F2,HP,ORM1,SPTAN1
7_Member	GO Biological Processes	GO:0002444	myeloid leukocyte mediated immunity	-2.92467	-0.836015	6/555	1,12,2147,3240,5004,6709	A1BG,SERPINA3,F2,HP,ORM1,SPTAN1
7_Member	Reactome Gene Sets	R-HSA-6798695	Neutrophil degranulation	-2.43669	-0.473607	5/480	1,12,3240,5004,6709	A1BG,SERPINA3,HP,ORM1,SPTAN1
7_Member	GO Biological Processes	GO:0043312	neutrophil degranulation	-2.40624	-0.450746	5/488	1,12,3240,5004,6709	A1BG,SERPINA3,HP,ORM1,SPTAN1
7_Member	GO Biological Processes	GO:0002283	neutrophil activation involved in immune response	-2.39497	-0.445085	5/491	1,12,3240,5004,6709	A1BG,SERPINA3,HP,ORM1,SPTAN1
7_Member	GO Biological Processes	GO:0042119	neutrophil activation	-2.35801	-0.411814	5/501	1,12,3240,5004,6709	A1BG,SERPINA3,HP,ORM1,SPTAN1
7_Member	GO Biological Processes	GO:0036230	granulocyte activation	-2.33625	-0.400785	5/507	1,12,3240,5004,6709	A1BG,SERPINA3,HP,ORM1,SPTAN1
7_Member	GO Biological Processes	GO:0043299	leukocyte degranulation	-2.2319	-0.321596	5/537	1,12,3240,5004,6709	A1BG,SERPINA3,HP,ORM1,SPTAN1
7_Member	GO Biological Processes	GO:0002275	myeloid cell activation involved in immune response	-2.19867	-0.301165	5/547	1,12,3240,5004,6709	A1BG,SERPINA3,HP,ORM1,SPTAN1
8_Summary	GO Biological Processes	GO:0010811	positive regulation of cell-substrate adhesion	-5.2219	-2.81128	5/120	335,2243,3273,6422,7448,5340,10580,1465,1805,3857,4060,6709,7148,3827,7045,5346,1291,1634,7123,338,729,3263,727,2273	APOA1,FGA,HRG,SFRP1,VTN,PLG,SORBS1,CSRP1,DPT,KRT9,LUM,SPTAN1,TNXB,KNG1,TGFBI,PLIN1,COL6A1,DCN,CLEC3B,APOB,C6,HPX,C5,FHL1
8_Member	GO Biological Processes	GO:0010811	positive regulation of cell-substrate adhesion	-5.2219	-2.81128	5/120	335,2243,3273,6422,7448	APOA1,FGA,HRG,SFRP1,VTN
8_Member	GO Biological Processes	GO:0010810	regulation of cell-substrate adhesion	-5.1734	-2.77466	6/215	335,2243,3273,5340,6422,7448	APOA1,FGA,HRG,PLG,SFRP1,VTN
8_Member	GO Biological Processes	GO:0031589	cell-substrate adhesion	-4.99158	-2.60698	7/353	335,2243,3273,5340,6422,7448,10580	APOA1,FGA,HRG,PLG,SFRP1,VTN,SORBS1
8_Member	GO Biological Processes	GO:0097435	supramolecular fiber organization	-4.79194	-2.43188	9/698	335,1465,1805,3857,4060,6422,6709,7148,10580	APOA1,CSRP1,DPT,KRT9,LUM,SFRP1,SPTAN1,TNXB,SORBS1
8_Member	Canonical Pathways	M174	PID UPA UPAR PATHWAY	-3.99229	-1.74137	3/42	2243,5340,7448	FGA,PLG,VTN
8_Member	GO Biological Processes	GO:0007160	cell-matrix adhesion	-3.87773	-1.63417	5/229	2243,3273,6422,7448,10580	FGA,HRG,SFRP1,VTN,SORBS1
8_Member	GO Biological Processes	GO:0030155	regulation of cell adhesion	-3.86601	-1.62609	8/716	335,2243,3273,3827,5340,6422,7045,7448	APOA1,FGA,HRG,KNG1,PLG,SFRP1,TGFBI,VTN
8_Member	KEGG Pathway	hsa03320	PPAR signaling pathway	-3.29646	-1.13269	3/72	335,5346,10580	APOA1,PLIN1,SORBS1
8_Member	GO Biological Processes	GO:0030036	actin cytoskeleton organization	-3.17373	-1.0336	7/692	335,1465,3273,6422,6709,7148,10580	APOA1,CSRP1,HRG,SFRP1,SPTAN1,TNXB,SORBS1
8_Member	GO Biological Processes	GO:0007369	gastrulation	-3.14354	-1.00912	4/188	335,1291,6422,7448	APOA1,COL6A1,SFRP1,VTN
8_Member	GO Biological Processes	GO:0007045	cell-substrate adherens junction assembly	-3.11601	-0.990029	3/83	3273,6422,10580	HRG,SFRP1,SORBS1
8_Member	GO Biological Processes	GO:0048041	focal adhesion assembly	-3.11601	-0.990029	3/83	3273,6422,10580	HRG,SFRP1,SORBS1
8_Member	GO Biological Processes	GO:0031032	actomyosin structure organization	-3.0354	-0.925811	4/201	335,1465,6422,10580	APOA1,CSRP1,SFRP1,SORBS1
8_Member	GO Biological Processes	GO:0070848	response to growth factor	-3.01687	-0.91525	7/736	335,1634,3273,4060,6422,7123,7448	APOA1,DCN,HRG,LUM,SFRP1,CLEC3B,VTN
8_Member	GO Biological Processes	GO:0034333	adherens junction assembly	-2.95922	-0.865423	3/94	3273,6422,10580	HRG,SFRP1,SORBS1
8_Member	GO Biological Processes	GO:0007044	cell-substrate junction assembly	-2.89427	-0.81321	3/99	3273,6422,10580	HRG,SFRP1,SORBS1
8_Member	GO Biological Processes	GO:0001568	blood vessel development	-2.88061	-0.809482	7/777	338,729,1634,3273,5340,6422,7045	APOB,C6,DCN,HRG,PLG,SFRP1,TGFBI
8_Member	GO Biological Processes	GO:0030029	actin filament-based process	-2.85505	-0.793094	7/785	335,1465,3273,6422,6709,7148,10580	APOA1,CSRP1,HRG,SFRP1,SPTAN1,TNXB,SORBS1
8_Member	GO Biological Processes	GO:0030038	contractile actin filament bundle assembly	-2.79728	-0.747684	3/107	335,6422,10580	APOA1,SFRP1,SORBS1
8_Member	GO Biological Processes	GO:0043149	stress fiber assembly	-2.79728	-0.747684	3/107	335,6422,10580	APOA1,SFRP1,SORBS1
8_Member	GO Biological Processes	GO:0045785	positive regulation of cell adhesion	-2.70403	-0.677455	5/416	335,2243,3273,6422,7448	APOA1,FGA,HRG,SFRP1,VTN
8_Member	GO Biological Processes	GO:0050730	regulation of peptidyl-tyrosine phosphorylation	-2.63181	-0.613737	4/259	3263,3273,6422,7448	HPX,HRG,SFRP1,VTN
8_Member	GO Biological Processes	GO:0048514	blood vessel morphogenesis	-2.45066	-0.481542	6/690	338,729,1634,3273,6422,7045	APOB,C6,DCN,HRG,SFRP1,TGFBI
8_Member	GO Biological Processes	GO:0090287	regulation of cellular response to growth factor stimulus	-2.42389	-0.466513	4/296	1634,3273,6422,7448	DCN,HRG,SFRP1,VTN
8_Member	GO Biological Processes	GO:0071363	cellular response to growth factor stimulus	-2.40204	-0.448424	6/706	335,1634,3273,6422,7123,7448	APOA1,DCN,HRG,SFRP1,CLEC3B,VTN
8_Member	GO Biological Processes	GO:0034332	adherens junction organization	-2.3981	-0.446346	3/148	3273,6422,10580	HRG,SFRP1,SORBS1
8_Member	GO Biological Processes	GO:0051017	actin filament bundle assembly	-2.25936	-0.341658	3/166	335,6422,10580	APOA1,SFRP1,SORBS1
8_Member	GO Biological Processes	GO:0090288	negative regulation of cellular response to growth factor stimulus	-2.24497	-0.330701	3/168	1634,3273,6422	DCN,HRG,SFRP1
8_Member	GO Biological Processes	GO:0061572	actin filament bundle organization	-2.23077	-0.321596	3/170	335,6422,10580	APOA1,SFRP1,SORBS1
8_Member	GO Biological Processes	GO:0030336	negative regulation of cell migration	-2.2076	-0.305139	4/341	727,1634,3273,6422	C5,DCN,HRG,SFRP1
8_Member	GO Biological Processes	GO:0048771	tissue remodeling	-2.15579	-0.264821	3/181	3273,5340,6422	HRG,PLG,SFRP1
8_Member	GO Biological Processes	GO:2000146	negative regulation of cell motility	-2.14273	-0.254988	4/356	727,1634,3273,6422	C5,DCN,HRG,SFRP1
8_Member	GO Biological Processes	GO:0032956	regulation of actin cytoskeleton organization	-2.13014	-0.24523	4/359	335,3273,6422,6709	APOA1,HRG,SFRP1,SPTAN1
8_Member	GO Biological Processes	GO:0030308	negative regulation of cell growth	-2.12336	-0.240414	3/186	2273,3273,6422	FHL1,HRG,SFRP1
8_Member	GO Biological Processes	GO:0018108	peptidyl-tyrosine phosphorylation	-2.08096	-0.202908	4/371	3263,3273,6422,7448	HPX,HRG,SFRP1,VTN
8_Member	GO Biological Processes	GO:0018212	peptidyl-tyrosine modification	-2.06896	-0.198558	4/374	3263,3273,6422,7448	HPX,HRG,SFRP1,VTN
8_Member	GO Biological Processes	GO:0001525	angiogenesis	-2.05184	-0.182985	5/594	729,1634,3273,6422,7045	C6,DCN,HRG,SFRP1,TGFBI
8_Member	GO Biological Processes	GO:0031099	regeneration	-2.04335	-0.176034	3/199	335,5340,7448	APOA1,PLG,VTN
8_Member	GO Biological Processes	GO:0051271	negative regulation of cellular component movement	-2.0068	-0.145571	4/390	727,1634,3273,6422	C5,DCN,HRG,SFRP1
9_Summary	Canonical Pathways	M169	PID INTEGRIN2 PATHWAY	-4.48089	-2.18297	3/29	2243,3827,7045,7448,335,59342	FGA,KNG1,TGFBI,VTN,APOA1,SCPEP1
9_Member	Canonical Pathways	M169	PID INTEGRIN2 PATHWAY	-4.48089	-2.18297	3/29	2243,3827,7045	FGA,KNG1,TGFBI
9_Member	Canonical Pathways	M53	PID INTEGRIN3 PATHWAY	-3.96154	-1.71432	3/43	2243,7045,7448	FGA,TGFBI,VTN
9_Member	Reactome Gene Sets	R-HSA-977225	Amyloid fiber formation	-2.77423	-0.729286	3/109	335,2243,7045	APOA1,FGA,TGFBI
9_Member	GO Biological Processes	GO:0035296	regulation of tube diameter	-2.45708	-0.482371	3/141	2243,3827,59342	FGA,KNG1,SCPEP1
9_Member	GO Biological Processes	GO:0050880	regulation of blood vessel size	-2.45708	-0.482371	3/141	2243,3827,59342	FGA,KNG1,SCPEP1
9_Member	GO Biological Processes	GO:0097746	regulation of blood vessel diameter	-2.45708	-0.482371	3/141	2243,3827,59342	FGA,KNG1,SCPEP1
9_Member	GO Biological Processes	GO:0035150	regulation of tube size	-2.44847	-0.481542	3/142	2243,3827,59342	FGA,KNG1,SCPEP1
9_Member	GO Biological Processes	GO:0003018	vascular process in circulatory system	-2.2098	-0.305139	3/173	2243,3827,59342	FGA,KNG1,SCPEP1
10_Summary	Canonical Pathways	M5882	NABA PROTEOGLYCANS	-4.23171	-1.96182	3/35	1634,4060,5549,216,2597,3313,7448	DCN,LUM,PRELP,ALDH1A1,GAPDH,HSPA9,VTN
10_Member	Canonical Pathways	M5882	NABA PROTEOGLYCANS	-4.23171	-1.96182	3/35	1634,4060,5549	DCN,LUM,PRELP
10_Member	Reactome Gene Sets	R-HSA-3560782	Diseases associated with glycosaminoglycan metabolism	-4.02382	-1.76162	3/41	1634,4060,5549	DCN,LUM,PRELP
10_Member	GO Biological Processes	GO:0044273	sulfur compound catabolic process	-3.64192	-1.41624	3/55	1634,4060,5549	DCN,LUM,PRELP
10_Member	GO Biological Processes	GO:0006027	glycosaminoglycan catabolic process	-3.50858	-1.30341	3/61	1634,4060,5549	DCN,LUM,PRELP
10_Member	GO Biological Processes	GO:0006026	aminoglycan catabolic process	-3.38833	-1.2091	3/67	1634,4060,5549	DCN,LUM,PRELP
10_Member	Reactome Gene Sets	R-HSA-71387	Metabolism of carbohydrates	-3.36986	-1.1995	5/295	216,1634,2597,4060,5549	ALDH1A1,DCN,GAPDH,LUM,PRELP
10_Member	GO Biological Processes	GO:0006024	glycosaminoglycan biosynthetic process	-2.77423	-0.729286	3/109	1634,4060,5549	DCN,LUM,PRELP
10_Member	GO Biological Processes	GO:0006023	aminoglycan biosynthetic process	-2.71855	-0.689477	3/114	1634,4060,5549	DCN,LUM,PRELP
10_Member	GO Biological Processes	GO:1903510	mucopolysaccharide metabolic process	-2.71855	-0.689477	3/114	1634,4060,5549	DCN,LUM,PRELP
10_Member	Reactome Gene Sets	R-HSA-1630316	Glycosaminoglycan metabolism	-2.61462	-0.603012	3/124	1634,4060,5549	DCN,LUM,PRELP
10_Member	Reactome Gene Sets	R-HSA-3781865	Diseases of glycosylation	-2.43991	-0.474915	3/143	1634,4060,5549	DCN,LUM,PRELP
10_Member	GO Biological Processes	GO:0030203	glycosaminoglycan metabolic process	-2.31127	-0.383099	3/159	1634,4060,5549	DCN,LUM,PRELP
10_Member	GO Biological Processes	GO:0006022	aminoglycan metabolic process	-2.22374	-0.316249	3/171	1634,4060,5549	DCN,LUM,PRELP
10_Member	GO Biological Processes	GO:0044272	sulfur compound biosynthetic process	-2.07953	-0.202908	3/193	1634,4060,5549	DCN,LUM,PRELP
10_Member	GO Biological Processes	GO:1901136	carbohydrate derivative catabolic process	-2.07342	-0.199444	3/194	1634,4060,5549	DCN,LUM,PRELP
10_Member	GO Biological Processes	GO:0006790	sulfur compound metabolic process	-2.07295	-0.199444	4/373	1634,3313,4060,5549	DCN,HSPA9,LUM,PRELP
10_Member	KEGG Pathway	hsa05205	Proteoglycans in cancer	-2.0199	-0.157161	3/203	1634,4060,7448	DCN,LUM,VTN
11_Summary	GO Biological Processes	GO:0030199	collagen fibril organization	-3.73958	-1.51038	3/51	1805,4060,7148	DPT,LUM,TNXB
11_Member	GO Biological Processes	GO:0030199	collagen fibril organization	-3.73958	-1.51038	3/51	1805,4060,7148	DPT,LUM,TNXB
12_Summary	GO Biological Processes	GO:0051187	cofactor catabolic process	-3.36939	-1.1995	3/68	259,337,3240,6649,2147,216,338,2243	AMBP,APOA4,HP,SOD3,F2,ALDH1A1,APOB,FGA
12_Member	GO Biological Processes	GO:0051187	cofactor catabolic process	-3.36939	-1.1995	3/68	259,337,3240	AMBP,APOA4,HP
12_Member	GO Biological Processes	GO:0098869	cellular oxidant detoxification	-2.84477	-0.785736	3/103	337,3240,6649	APOA4,HP,SOD3
12_Member	GO Biological Processes	GO:1990748	cellular detoxification	-2.71855	-0.689477	3/114	337,3240,6649	APOA4,HP,SOD3
12_Member	GO Biological Processes	GO:0098754	detoxification	-2.52851	-0.533686	3/133	337,3240,6649	APOA4,HP,SOD3
12_Member	GO Biological Processes	GO:0072593	reactive oxygen species metabolic process	-2.47707	-0.492414	4/286	337,2147,3240,6649	APOA4,F2,HP,SOD3
12_Member	GO Biological Processes	GO:0016999	antibiotic metabolic process	-2.36573	-0.417696	3/152	216,337,3240	ALDH1A1,APOA4,HP
12_Member	GO Biological Processes	GO:0010035	response to inorganic substance	-2.14384	-0.254988	5/564	337,338,2243,3240,6649	APOA4,APOB,FGA,HP,SOD3
13_Summary	GO Biological Processes	GO:0050708	regulation of protein secretion	-3.19549	-1.04957	6/492	335,727,2243,2597,5004,6422,10575,2147,4060	APOA1,C5,FGA,GAPDH,ORM1,SFRP1,CCT4,F2,LUM
13_Member	GO Biological Processes	GO:0050708	regulation of protein secretion	-3.19549	-1.04957	6/492	335,727,2243,2597,5004,6422	APOA1,C5,FGA,GAPDH,ORM1,SFRP1
13_Member	GO Biological Processes	GO:0002791	regulation of peptide secretion	-3.0704	-0.955409	6/520	335,727,2243,2597,5004,6422	APOA1,C5,FGA,GAPDH,ORM1,SFRP1
13_Member	GO Biological Processes	GO:0070201	regulation of establishment of protein localization	-2.89676	-0.81321	7/772	335,727,2243,2597,5004,6422,10575	APOA1,C5,FGA,GAPDH,ORM1,SFRP1,CCT4
13_Member	GO Biological Processes	GO:0050707	regulation of cytokine secretion	-2.85452	-0.793094	4/225	335,727,2597,5004	APOA1,C5,GAPDH,ORM1
13_Member	GO Biological Processes	GO:0009306	protein secretion	-2.7021	-0.677455	6/614	335,727,2243,2597,5004,6422	APOA1,C5,FGA,GAPDH,ORM1,SFRP1
13_Member	GO Biological Processes	GO:0050663	cytokine secretion	-2.65627	-0.636018	4/255	335,727,2597,5004	APOA1,C5,GAPDH,ORM1
13_Member	GO Biological Processes	GO:0002790	peptide secretion	-2.58186	-0.574503	6/649	335,727,2243,2597,5004,6422	APOA1,C5,FGA,GAPDH,ORM1,SFRP1
13_Member	GO Biological Processes	GO:0050714	positive regulation of protein secretion	-2.54372	-0.544762	4/274	727,2243,2597,5004	C5,FGA,GAPDH,ORM1
13_Member	GO Biological Processes	GO:1904951	positive regulation of establishment of protein localization	-2.49943	-0.508699	5/464	727,2243,2597,5004,10575	C5,FGA,GAPDH,ORM1,CCT4
13_Member	GO Biological Processes	GO:0050715	positive regulation of cytokine secretion	-2.44847	-0.481542	3/142	727,2597,5004	C5,GAPDH,ORM1
13_Member	GO Biological Processes	GO:0002793	positive regulation of peptide secretion	-2.42912	-0.469846	4/295	727,2243,2597,5004	C5,FGA,GAPDH,ORM1
13_Member	GO Biological Processes	GO:0051223	regulation of protein transport	-2.34605	-0.40534	6/725	335,727,2243,2597,5004,6422	APOA1,C5,FGA,GAPDH,ORM1,SFRP1
13_Member	GO Biological Processes	GO:0001817	regulation of cytokine production	-2.26127	-0.341833	6/755	335,727,2147,2597,4060,5004	APOA1,C5,F2,GAPDH,LUM,ORM1
13_Member	GO Biological Processes	GO:0090087	regulation of peptide transport	-2.26127	-0.341833	6/755	335,727,2243,2597,5004,6422	APOA1,C5,FGA,GAPDH,ORM1,SFRP1
13_Member	GO Biological Processes	GO:1903530	regulation of secretion by cell	-2.20174	-0.302589	6/777	335,727,2243,2597,5004,6422	APOA1,C5,FGA,GAPDH,ORM1,SFRP1
14_Summary	GO Biological Processes	GO:0010817	regulation of hormone levels	-2.99822	-0.901832	6/537	216,335,866,2243,6422,59342	ALDH1A1,APOA1,SERPINA6,FGA,SFRP1,SCPEP1
14_Member	GO Biological Processes	GO:0010817	regulation of hormone levels	-2.99822	-0.901832	6/537	216,335,866,2243,6422,59342	ALDH1A1,APOA1,SERPINA6,FGA,SFRP1,SCPEP1
14_Member	GO Biological Processes	GO:0042445	hormone metabolic process	-2.74537	-0.705021	4/241	216,335,866,59342	ALDH1A1,APOA1,SERPINA6,SCPEP1
15_Summary	GO Biological Processes	GO:1900180	regulation of protein localization to nucleus	-2.6246	-0.608692	3/123	2147,4000,10575,335,2597	F2,LMNA,CCT4,APOA1,GAPDH
15_Member	GO Biological Processes	GO:1900180	regulation of protein localization to nucleus	-2.6246	-0.608692	3/123	2147,4000,10575	F2,LMNA,CCT4
15_Member	GO Biological Processes	GO:0031647	regulation of protein stability	-2.45022	-0.481542	4/291	335,2597,4000,10575	APOA1,GAPDH,LMNA,CCT4
15_Member	GO Biological Processes	GO:0050821	protein stabilization	-2.12977	-0.24523	3/185	335,2597,10575	APOA1,GAPDH,CCT4
16_Summary	GO Biological Processes	GO:0061061	muscle structure development	-2.49436	-0.505669	6/676	1293,1465,1634,2273,4000,5340	COL6A3,CSRP1,DCN,FHL1,LMNA,PLG
16_Member	GO Biological Processes	GO:0061061	muscle structure development	-2.49436	-0.505669	6/676	1293,1465,1634,2273,4000,5340	COL6A3,CSRP1,DCN,FHL1,LMNA,PLG
17_Summary	Reactome Gene Sets	R-HSA-202733	Cell surface interactions at the vascular wall	-2.48334	-0.496676	3/138	338,2147,3512,727,5340,1634,2243,3240	APOB,F2,JCHAIN,C5,PLG,DCN,FGA,HP
17_Member	Reactome Gene Sets	R-HSA-202733	Cell surface interactions at the vascular wall	-2.48334	-0.496676	3/138	338,2147,3512	APOB,F2,JCHAIN
17_Member	GO Biological Processes	GO:0050900	leukocyte migration	-2.34709	-0.40534	5/504	338,727,2147,3512,5340	APOB,C5,F2,JCHAIN,PLG
17_Member	GO Biological Processes	GO:0009617	response to bacterium	-2.33449	-0.400785	6/729	338,1634,2147,2243,3240,3512	APOB,DCN,F2,FGA,HP,JCHAIN
17_Member	GO Biological Processes	GO:0042742	defense response to bacterium	-2.19437	-0.300144	4/344	2147,2243,3240,3512	F2,FGA,HP,JCHAIN
18_Summary	GO Biological Processes	GO:2001236	regulation of extrinsic apoptotic signaling pathway	-2.32656	-0.39662	3/157	2243,4000,6422	FGA,LMNA,SFRP1
18_Member	GO Biological Processes	GO:2001236	regulation of extrinsic apoptotic signaling pathway	-2.32656	-0.39662	3/157	2243,4000,6422	FGA,LMNA,SFRP1
19_Summary	Reactome Gene Sets	R-HSA-375276	Peptide ligand-binding receptors	-2.03156	-0.165775	3/201	727,2147,3827	C5,F2,KNG1
19_Member	Reactome Gene Sets	R-HSA-375276	Peptide ligand-binding receptors	-2.03156	-0.165775	3/201	727,2147,3827	C5,F2,KNG1
