# Supplementary material for: Isobaric Tags for Relative and Absolute Quantitation in Proteomic Analysis of Potential Biomarkers in Invasive Cancer, Ductal Carcinoma In Situ, and Mammary Fibroadenoma
Source: Front Oncol. 2020 Oct 21;10:574552. doi: 10.3389/fonc.2020.574552 (PMC7640741; doi:10.3389/fonc.2020.574552)
Supplement: Supplementary Data sheet 3 — Annotation and enrichment informations of up/down-regulated proteins of fibroadenoma tissues compared to adjacent and normal tissues. [file DataSheet_3.xlsx]

## Sheet: Annotation
Input ID	Gene ID	Type	Tax ID	Homologene Gene ID	Homologene Gene Tax ID	Gene Symbol	Description	Biological Process (GO)	Protein Function (Protein Atlas)	Subcellular Location (Protein Atlas)	Drug (DrugBank)	Canonical Pathways	Hallmark Gene Sets	hsa04610 Complement and coagulation cas	GO:0002576 platelet degranulation	GO:0043062 extracellular structure organi	GO:0051187 cofactor catabolic process	M5884 NABA CORE MATRISOME	GO:0052547 regulation of peptidase activi	R-HSA-8957275 Post-translational protein pho	R-HSA-3000178 ECM proteoglycans	GO:0009896 positive regulation of catabol	GO:0003413 chondrocyte differentiation in	GO:0018149 peptide cross-linking	GO:0006641 triglyceride metabolic process	R-HSA-382551 Transport of small molecules
ANXA6	309	symbol	H. sapiens	309	H. sapiens	ANXA6	annexin A6	GO:0003418 growth plate cartilage chondrocyte differentiation;GO:0003413 chondrocyte differentiation involved in endochondral bone morphogenesis;GO:0003417 growth plate cartilage development	Transporters/Transporter channels and pores			(M5880)NABA ECM AFFILIATED; (M5885)NABA MATRISOME ASSOCIATED; (M5889)NABA MATRISOME		0.0	1.0	0.0	0.0	0.0	1.0	0.0	0.0	0.0	1.0	0.0	0.0	0.0
VCP	7415	symbol	H. sapiens	7415	H. sapiens	VCP	valosin containing protein	GO:1903007 positive regulation of Lys63-specific deubiquitinase activity;GO:1903006 positive regulation of protein K63-linked deubiquitination;GO:0072389 flavin adenine dinucleotide catabolic process	Enzymes/ENZYME proteins/Hydrolases;Transporters/Primary Active Transporters	Cytosol;Nucleoplasm(Enhanced)	Phosphoaminophosphonic Acid-Adenylate Ester			1.0	1.0	0.0	1.0	0.0	1.0	0.0	0.0	1.0	0.0	0.0	0.0	1.0
SERPINH1	871	symbol	H. sapiens	871	H. sapiens	SERPINH1	serpin family H member 1	GO:0003433 chondrocyte development involved in endochondral bone morphogenesis;GO:0003413 chondrocyte differentiation involved in endochondral bone morphogenesis;GO:0060351 cartilage development involved in endochondral bone morphogenesis		Endoplasmic reticulum(Enhanced)		(M3468)NABA ECM REGULATORS; (M5885)NABA MATRISOME ASSOCIATED; (M5889)NABA MATRISOME	(M5930)HALLMARK EPITHELIAL MESENCHYMAL TRANSITION; (M5924)HALLMARK MTORC1 SIGNALING	1.0	0.0	1.0	0.0	0.0	1.0	0.0	0.0	0.0	1.0	0.0	0.0	0.0
Galactosidase						None	None	None	None	None	None	None	None	nan	nan	nan	nan	nan	nan	nan	nan	nan	nan	nan	nan	nan
alpha						None	None	None	None	None	None	None	None	nan	nan	nan	nan	nan	nan	nan	nan	nan	nan	nan	nan	nan
NNT	23530	symbol	H. sapiens	23530	H. sapiens	NNT	nicotinamide nucleotide transhydrogenase	GO:1903285 positive regulation of hydrogen peroxide catabolic process;GO:0006740 NADPH regeneration;GO:2000295 regulation of hydrogen peroxide catabolic process	Enzymes/ENZYME proteins/Oxidoreductases	Mitochondria(Enhanced)	NADH (Nadp binding);7-thionicotinamide-adenine-dinucleotide phosphate (Nadp binding);2'-Monophosphoadenosine 5'-Diphosphoribose (Nadp binding)		(M5936)HALLMARK OXIDATIVE PHOSPHORYLATION; (M5945)HALLMARK HEME METABOLISM	0.0	0.0	0.0	1.0	0.0	0.0	0.0	0.0	1.0	0.0	0.0	0.0	0.0
MMP11	4320	symbol	H. sapiens	4320	H. sapiens	MMP11	matrix metallopeptidase 11	GO:0045599 negative regulation of fat cell differentiation;GO:0071711 basement membrane organization;GO:0022617 extracellular matrix disassembly	Enzymes/Peptidases/Metallopeptidases		Marimastat (Zinc ion binding);1-Benzyloxycarbonylamino-2-Phenyl-Ethyl)-{2-[1-Carbamoyl-2-(1h-Indol-3-Yl)-Ethylcarbamoyl]-5-Phenyl-Pentyl}-Phosphinic Acid (Zinc ion binding)	(M3468)NABA ECM REGULATORS; (M5885)NABA MATRISOME ASSOCIATED; (M5889)NABA MATRISOME	(M5946)HALLMARK COAGULATION; (M5953)HALLMARK KRAS SIGNALING UP	0.0	0.0	1.0	0.0	0.0	1.0	0.0	0.0	0.0	0.0	0.0	0.0	0.0
KRT10	3858	symbol	H. sapiens	3858	H. sapiens	KRT10	keratin 10	GO:0070268 cornification;GO:0051290 protein heterotetramerization;GO:0051291 protein heterooligomerization						0.0	0.0	0.0	0.0	0.0	0.0	0.0	0.0	0.0	0.0	1.0	0.0	0.0
KRT1	3848	symbol	H. sapiens	3848	H. sapiens	KRT1	keratin 1	GO:0042730 fibrinolysis;GO:0001867 complement activation, lectin pathway;GO:0061436 establishment of skin barrier				(M223)PID BETA CATENIN NUC PATHWAY	(M5956)HALLMARK KRAS SIGNALING DN; (M5950)HALLMARK ALLOGRAFT REJECTION	1.0	1.0	0.0	1.0	0.0	0.0	0.0	0.0	0.0	0.0	1.0	0.0	0.0
GPD1	2819	symbol	H. sapiens	2819	H. sapiens	GPD1	glycerol-3-phosphate dehydrogenase 1	GO:0006127 glycerophosphate shuttle;GO:0045821 positive regulation of glycolytic process;GO:0006116 NADH oxidation	Enzymes/ENZYME proteins/Oxidoreductases		NADH (Nad binding)		(M5935)HALLMARK FATTY ACID METABOLISM	0.0	0.0	0.0	1.0	0.0	0.0	0.0	1.0	1.0	0.0	0.0	1.0	0.0
AOC3	8639	symbol	H. sapiens	8639	H. sapiens	AOC3	amine oxidase copper containing 3	GO:1902283 negative regulation of primary amine oxidase activity;GO:0051354 negative regulation of oxidoreductase activity;GO:0006805 xenobiotic metabolic process	Enzymes/ENZYME proteins/Oxidoreductases	Cytosol;Golgi apparatus(Approved)	Phenelzine (Tryptamine:oxygen oxidoreductase (deaminating) activity);Hydralazine (Tryptamine:oxygen oxidoreductase (deaminating) activity);6-hydroxydopa quinone (Tryptamine:oxygen oxidoreductase (deaminating) activity)		(M5935)HALLMARK FATTY ACID METABOLISM	0.0	0.0	0.0	1.0	0.0	0.0	0.0	0.0	0.0	0.0	0.0	0.0	0.0
PRELP	5549	symbol	H. sapiens	5549	H. sapiens	PRELP	proline and arginine rich end leucine rich repeat protein	GO:0042340 keratan sulfate catabolic process;GO:0018146 keratan sulfate biosynthetic process;GO:0042339 keratan sulfate metabolic process				(M5882)NABA PROTEOGLYCANS; (M5884)NABA CORE MATRISOME; (M5889)NABA MATRISOME		0.0	0.0	0.0	0.0	1.0	0.0	0.0	1.0	0.0	1.0	0.0	0.0	0.0
DCN	1634	symbol	H. sapiens	1634	H. sapiens	DCN	decorin	GO:0030208 dermatan sulfate biosynthetic process;GO:1900747 negative regulation of vascular endothelial growth factor signaling pathway;GO:0030207 chondroitin sulfate catabolic process			Tris (Poly(a) rna binding)	(M5882)NABA PROTEOGLYCANS; (M65)PID FRA PATHWAY; (M5884)NABA CORE MATRISOME	(M5902)HALLMARK APOPTOSIS; (M5937)HALLMARK GLYCOLYSIS; (M5891)HALLMARK HYPOXIA	0.0	1.0	1.0	0.0	1.0	0.0	0.0	1.0	1.0	0.0	1.0	0.0	0.0
SOD3	6649	symbol	H. sapiens	6649	H. sapiens	SOD3	superoxide dismutase 3	GO:0019430 removal of superoxide radicals;GO:0071451 cellular response to superoxide;GO:0071450 cellular response to oxygen radical	Enzymes/ENZYME proteins/Oxidoreductases				(M5909)HALLMARK MYOGENESIS	0.0	1.0	0.0	1.0	0.0	0.0	0.0	0.0	0.0	0.0	0.0	0.0	0.0
A2M	2	symbol	H. sapiens	2	H. sapiens	A2M	alpha-2-macroglobulin	GO:0001869 negative regulation of complement activation, lectin pathway;GO:0001868 regulation of complement activation, lectin pathway;GO:0045916 negative regulation of complement activation			Becaplermin (Tumor necrosis factor binding);Bacitracin (Tumor necrosis factor binding);Ocriplasmin (Tumor necrosis factor binding)	(M183)PID IL6 7 PATHWAY; (M3468)NABA ECM REGULATORS; (M5885)NABA MATRISOME ASSOCIATED	(M5897)HALLMARK IL6 JAK STAT3 SIGNALING; (M5946)HALLMARK COAGULATION	1.0	1.0	1.0	0.0	0.0	1.0	0.0	0.0	0.0	0.0	0.0	0.0	1.0
CA1	759	symbol	H. sapiens	759	H. sapiens	CA1	carbonic anhydrase 1	GO:0035722 interleukin-12-mediated signaling pathway;GO:0071349 cellular response to interleukin-12;GO:0015701 bicarbonate transport	Enzymes/ENZYME proteins/Lyases		Methyclothiazide (Zinc ion binding);Ethoxzolamide (Zinc ion binding);Amlodipine (Zinc ion binding);Methocarbamol (Zinc ion binding);Bendroflumethiazide (Zinc ion binding);Benzthiazide (Zinc ion binding);Cyclothiazide (Zinc ion binding);Methazolamide (Zinc ion binding);Hydroflumethiazide (Zinc ion binding);Acetazolamide (Zinc ion binding);Dorzolamide (Zinc ion binding);Chlorothiazide (Zinc ion bin…	(M195)PID CMYB PATHWAY	(M5945)HALLMARK HEME METABOLISM	0.0	0.0	0.0	0.0	0.0	0.0	0.0	0.0	0.0	0.0	0.0	0.0	1.0
HBB	3043	symbol	H. sapiens	3043	H. sapiens	HBB	hemoglobin subunit beta	GO:0030185 nitric oxide transport;GO:0045429 positive regulation of nitric oxide biosynthetic process;GO:0070527 platelet aggregation	Transporters/Transporter channels and pores	Vesicles(Approved)	Iron Dextran (Oxygen transporter activity);4-Carboxycinnamic Acid (Oxygen transporter activity);2-[(2-methoxy-5-methylphenoxy)methyl]pyridine (Oxygen transporter activity);4-[(5-methoxy-2-methylphenoxy)methyl]pyridine (Oxygen transporter activity);SEBACIC ACID (Oxygen transporter activity);2-[4-({[(3,5-DICHLOROPHENYL)AMINO]CARBONYL}AMINO)PHENOXY]-2-METHYLPROPANOIC ACID (Oxygen transporter activit…		(M5945)HALLMARK HEME METABOLISM	0.0	1.0	0.0	1.0	0.0	0.0	0.0	0.0	0.0	0.0	0.0	0.0	1.0
PLIN1	5346	symbol	H. sapiens	5346	H. sapiens	PLIN1	perilipin 1	GO:0016042 lipid catabolic process;GO:0006629 lipid metabolic process;GO:1901575 organic substance catabolic process		Peroxisomes(Uncertain)				0.0	0.0	0.0	0.0	0.0	0.0	0.0	0.0	0.0	0.0	0.0	0.0	0.0
ANK1	286	symbol	H. sapiens	286	H. sapiens	ANK1	ankyrin 1	GO:0045199 maintenance of epithelial cell apical/basal polarity;GO:0035090 maintenance of apical/basal cell polarity;GO:0045197 establishment or maintenance of epithelial cell apical/basal polarity	Transporters/Accessory Factors Involved in Transport				(M5945)HALLMARK HEME METABOLISM	0.0	0.0	0.0	1.0	0.0	0.0	0.0	1.0	0.0	0.0	0.0	0.0	0.0
DPT	1805	symbol	H. sapiens	1805	H. sapiens	DPT	dermatopontin	GO:0030199 collagen fibril organization;GO:0030198 extracellular matrix organization;GO:0043062 extracellular structure organization		Vesicles(Approved)		(M3008)NABA ECM GLYCOPROTEINS; (M5884)NABA CORE MATRISOME; (M5889)NABA MATRISOME		0.0	0.0	1.0	0.0	1.0	0.0	0.0	0.0	0.0	0.0	0.0	0.0	0.0
APOB	338	symbol	H. sapiens	338	H. sapiens	APOB	apolipoprotein B	GO:0034371 chylomicron remodeling;GO:0034378 chylomicron assembly;GO:0010886 positive regulation of cholesterol storage		Cytosol(Supported)Vesicles(Approved)		(M159)PID AMB2 NEUTROPHILS PATHWAY; (M285)PID HNF3A PATHWAY		1.0	1.0	1.0	1.0	0.0	0.0	1.0	0.0	1.0	0.0	1.0	1.0	1.0
C6	729	symbol	H. sapiens	729	H. sapiens	C6	complement C6	GO:0001970 positive regulation of activation of membrane attack complex;GO:0001969 regulation of activation of membrane attack complex;GO:0045917 positive regulation of complement activation	Transporters/Transporter channels and pores					1.0	0.0	0.0	0.0	0.0	0.0	0.0	0.0	0.0	0.0	1.0	0.0	0.0
A1BG	1	symbol	H. sapiens	1	H. sapiens	A1BG	alpha-1-B glycoprotein	GO:0002576 platelet degranulation;GO:0043312 neutrophil degranulation;GO:0002283 neutrophil activation involved in immune response				(M14532)ST PHOSPHOINOSITIDE 3 KINASE PATHWAY		0.0	1.0	0.0	1.0	0.0	0.0	0.0	0.0	0.0	0.0	0.0	0.0	0.0
C4BPA	722	symbol	H. sapiens	722	H. sapiens	C4BPA	complement component 4 binding protein alpha	GO:0045959 negative regulation of complement activation, classical pathway;GO:0030450 regulation of complement activation, classical pathway;GO:0002924 negative regulation of humoral immune response mediated by circulating immunoglobulin				(M45)PID CD40 PATHWAY		1.0	1.0	0.0	0.0	0.0	1.0	0.0	0.0	1.0	0.0	0.0	0.0	0.0
CP	1356	symbol	H. sapiens	1356	H. sapiens	CP	ceruloplasmin	GO:0006879 cellular iron ion homeostasis;GO:0006825 copper ion transport;GO:0055072 iron ion homeostasis	Enzymes/ENZYME proteins/Oxidoreductases		Drotrecogin alfa (Ferroxidase activity)	(M255)PID HIF1 TFPATHWAY	(M5921)HALLMARK COMPLEMENT; (M5891)HALLMARK HYPOXIA	0.0	0.0	0.0	0.0	0.0	0.0	1.0	0.0	0.0	0.0	0.0	0.0	1.0
FGA	2243	symbol	H. sapiens	2243	H. sapiens	FGA	fibrinogen alpha chain	GO:0072377 blood coagulation, common pathway;GO:0045907 positive regulation of vasoconstriction;GO:0043152 induction of bacterial agglutination			Alteplase (Structural molecule activity);Reteplase (Structural molecule activity);Anistreplase (Structural molecule activity);Tenecteplase (Structural molecule activity);Sucralfate (Structural molecule activity);Alfimeprase (Structural molecule activity);Ancrod (Structural molecule activity);EP-2104R (Structural molecule activity)	(M169)PID INTEGRIN2 PATHWAY; (M257)PID EPHRINB REV PATHWAY; (M174)PID UPA UPAR PATHWAY	(M5946)HALLMARK COAGULATION	1.0	1.0	1.0	0.0	1.0	0.0	1.0	0.0	0.0	0.0	0.0	0.0	0.0
LUM	4060	symbol	H. sapiens	4060	H. sapiens	LUM	lumican	GO:0042340 keratan sulfate catabolic process;GO:0032914 positive regulation of transforming growth factor beta1 production;GO:0018146 keratan sulfate biosynthetic process				(M5882)NABA PROTEOGLYCANS; (M5884)NABA CORE MATRISOME; (M5889)NABA MATRISOME	(M5944)HALLMARK ANGIOGENESIS; (M5902)HALLMARK APOPTOSIS; (M5930)HALLMARK EPITHELIAL MESENCHYMAL TRANSITION	0.0	1.0	1.0	0.0	1.0	0.0	0.0	1.0	0.0	1.0	0.0	0.0	0.0
ITIH4	3700	symbol	H. sapiens	3700	H. sapiens	ITIH4	inter-alpha-trypsin inhibitor heavy chain 4	GO:0030212 hyaluronan metabolic process;GO:0002576 platelet degranulation;GO:0006953 acute-phase response		Vesicles(Approved)		(M3468)NABA ECM REGULATORS; (M5885)NABA MATRISOME ASSOCIATED; (M5889)NABA MATRISOME	(M5934)HALLMARK XENOBIOTIC METABOLISM	1.0	1.0	0.0	0.0	0.0	1.0	0.0	1.0	0.0	0.0	0.0	0.0	0.0
APOA4	337	symbol	H. sapiens	337	H. sapiens	APOA4	apolipoprotein A4	GO:0034445 negative regulation of plasma lipoprotein oxidation;GO:0034444 regulation of plasma lipoprotein oxidation;GO:0010873 positive regulation of cholesterol esterification		Vesicles(Approved)			(M5921)HALLMARK COMPLEMENT	0.0	1.0	1.0	1.0	0.0	0.0	0.0	0.0	1.0	0.0	0.0	1.0	0.0
COL6A1	1291	symbol	H. sapiens	1291	H. sapiens	COL6A1	collagen type VI alpha 1 chain	GO:0003429 growth plate cartilage chondrocyte morphogenesis;GO:0003414 chondrocyte morphogenesis involved in endochondral bone morphogenesis;GO:0003422 growth plate cartilage morphogenesis		Cytosol(Approved)		(M5887)NABA BASEMENT MEMBRANES; (M3005)NABA COLLAGENS; (M198)PID SYNDECAN 1 PATHWAY	(M5947)HALLMARK IL2 STAT5 SIGNALING	0.0	1.0	1.0	0.0	1.0	0.0	0.0	1.0	0.0	1.0	0.0	0.0	0.0
CAT	847	symbol	H. sapiens	847	H. sapiens	CAT	catalase	GO:0033591 response to L-ascorbic acid;GO:0033197 response to vitamin E;GO:0001657 ureteric bud development	Enzymes/ENZYME proteins/Oxidoreductases	Cytosol;Vesicles(Supported)	Fomepizole (Receptor binding)	(M136)PID FOXO PATHWAY	(M5938)HALLMARK REACTIVE OXIGEN SPECIES PATHWAY; (M5949)HALLMARK PEROXISOME; (M5948)HALLMARK BILE ACID METABOLISM	0.0	1.0	0.0	1.0	0.0	0.0	0.0	0.0	1.0	0.0	0.0	1.0	0.0
GC	2638	symbol	H. sapiens	2638	H. sapiens	GC	GC vitamin D binding protein	GO:0042359 vitamin D metabolic process;GO:0035461 vitamin transmembrane transport;GO:0006775 fat-soluble vitamin metabolic process					(M5948)HALLMARK BILE ACID METABOLISM	0.0	0.0	0.0	0.0	0.0	0.0	0.0	0.0	0.0	0.0	0.0	1.0	0.0
ALDH1A1	216	symbol	H. sapiens	216	H. sapiens	ALDH1A1	aldehyde dehydrogenase 1 family member A1	GO:0061624 fructose catabolic process to hydroxyacetone phosphate and glyceraldehyde-3-phosphate;GO:0006001 fructose catabolic process;GO:0006069 ethanol oxidation	Enzymes/ENZYME proteins/Oxidoreductases	Cytosol(Enhanced)	NADH (Retinal dehydrogenase activity);Vitamin A (Retinal dehydrogenase activity);Tretinoin (Retinal dehydrogenase activity);1,4-Dithiothreitol (Retinal dehydrogenase activity)		(M5949)HALLMARK PEROXISOME; (M5948)HALLMARK BILE ACID METABOLISM; (M5935)HALLMARK FATTY ACID METABOLISM	0.0	0.0	0.0	1.0	0.0	0.0	0.0	1.0	1.0	0.0	0.0	1.0	0.0
KNG1	3827	symbol	H. sapiens	3827	H. sapiens	KNG1	kininogen 1	GO:0007597 blood coagulation, intrinsic pathway;GO:0042311 vasodilation;GO:0072378 blood coagulation, fibrin clot formation				(M169)PID INTEGRIN2 PATHWAY; (M240)PID SYNDECAN 2 PATHWAY; (M3468)NABA ECM REGULATORS		1.0	1.0	0.0	1.0	0.0	1.0	1.0	0.0	0.0	0.0	0.0	0.0	0.0
CFH	3075	symbol	H. sapiens	3075	H. sapiens	CFH	complement factor H	GO:0006957 complement activation, alternative pathway;GO:1903659 regulation of complement-dependent cytotoxicity;GO:0030449 regulation of complement activation		Vesicles(Approved)			(M5946)HALLMARK COAGULATION; (M5921)HALLMARK COMPLEMENT; (M5953)HALLMARK KRAS SIGNALING UP	1.0	0.0	0.0	0.0	0.0	0.0	0.0	0.0	0.0	0.0	0.0	0.0	0.0
SERPIND1	3053	symbol	H. sapiens	3053	H. sapiens	SERPIND1	serpin family D member 1	GO:0010951 negative regulation of endopeptidase activity;GO:0010466 negative regulation of peptidase activity;GO:0007596 blood coagulation		Vesicles(Approved)	Ardeparin (Serine-type endopeptidase inhibitor activity);Sulodexide (Serine-type endopeptidase inhibitor activity)	(M3468)NABA ECM REGULATORS; (M5885)NABA MATRISOME ASSOCIATED; (M5889)NABA MATRISOME		1.0	1.0	0.0	0.0	0.0	1.0	1.0	0.0	0.0	0.0	0.0	0.0	0.0
FGB	2244	symbol	H. sapiens	2244	H. sapiens	FGB	fibrinogen beta chain	GO:0045907 positive regulation of vasoconstriction;GO:0043152 induction of bacterial agglutination;GO:0042730 fibrinolysis		Endoplasmic reticulum(Enhanced)	Sucralfate (Structural molecule activity);Alfimeprase (Structural molecule activity)	(M169)PID INTEGRIN2 PATHWAY; (M257)PID EPHRINB REV PATHWAY; (M174)PID UPA UPAR PATHWAY		1.0	1.0	1.0	0.0	1.0	0.0	0.0	0.0	0.0	0.0	0.0	0.0	0.0
B2G1	350	gene_synonym	H. sapiens	350	H. sapiens	APOH	apolipoprotein H	GO:0051918 negative regulation of fibrinolysis;GO:0051917 regulation of fibrinolysis;GO:0051006 positive regulation of lipoprotein lipase activity		Golgi apparatus(Supported)	LJP 1082 (Phospholipid binding)		(M5944)HALLMARK ANGIOGENESIS	1.0	1.0	0.0	0.0	0.0	1.0	0.0	0.0	0.0	0.0	1.0	1.0	0.0
ECM1	1893	symbol	H. sapiens	1893	H. sapiens	ECM1	extracellular matrix protein 1	GO:0030502 negative regulation of bone mineralization;GO:2000404 regulation of T cell migration;GO:0070168 negative regulation of biomineral tissue development		Cytosol;Nucleoplasm(Approved)		(M3008)NABA ECM GLYCOPROTEINS; (M5884)NABA CORE MATRISOME; (M5889)NABA MATRISOME	(M5947)HALLMARK IL2 STAT5 SIGNALING; (M5930)HALLMARK EPITHELIAL MESENCHYMAL TRANSITION	0.0	1.0	0.0	0.0	1.0	1.0	0.0	0.0	0.0	1.0	1.0	0.0	0.0
PCOLCE	5118	symbol	H. sapiens	5118	H. sapiens	PCOLCE	procollagen C-endopeptidase enhancer	GO:0010952 positive regulation of peptidase activity;GO:1990830 cellular response to leukemia inhibitory factor;GO:1990823 response to leukemia inhibitory factor		Golgi apparatus;Vesicles(Approved)		(M3008)NABA ECM GLYCOPROTEINS; (M5884)NABA CORE MATRISOME; (M5889)NABA MATRISOME	(M5930)HALLMARK EPITHELIAL MESENCHYMAL TRANSITION	1.0	0.0	1.0	0.0	1.0	1.0	0.0	0.0	0.0	1.0	0.0	0.0	0.0
CLU	1191	symbol	H. sapiens	1191	H. sapiens	CLU	clusterin	GO:1905892 negative regulation of cellular response to thapsigargin;GO:1905895 negative regulation of cellular response to tunicamycin;GO:0061740 protein targeting to lysosome involved in chaperone-mediated autophagy				(M254)PID MYC REPRESS PATHWAY	(M5892)HALLMARK CHOLESTEROL HOMEOSTASIS; (M5946)HALLMARK COAGULATION; (M5902)HALLMARK APOPTOSIS	1.0	1.0	1.0	1.0	0.0	0.0	0.0	0.0	1.0	0.0	0.0	1.0	0.0
HP	3240	symbol	H. sapiens	3240	H. sapiens	HP	haptoglobin	GO:2000296 negative regulation of hydrogen peroxide catabolic process;GO:2000295 regulation of hydrogen peroxide catabolic process;GO:0010727 negative regulation of hydrogen peroxide metabolic process	Enzymes/Peptidases/Serine-type peptidases	Vesicles(Approved)				1.0	1.0	0.0	1.0	0.0	0.0	0.0	0.0	1.0	0.0	0.0	0.0	0.0
AMBP	259	symbol	H. sapiens	259	H. sapiens	AMBP	alpha-1-microglobulin/bikunin precursor	GO:0042167 heme catabolic process;GO:0046329 negative regulation of JNK cascade;GO:0032873 negative regulation of stress-activated MAPK cascade			Human Serum Albumin (Small molecule binding);Serum albumin iodonated (Small molecule binding)	(M3468)NABA ECM REGULATORS; (M5885)NABA MATRISOME ASSOCIATED; (M5889)NABA MATRISOME		0.0	0.0	0.0	1.0	0.0	1.0	0.0	0.0	0.0	0.0	0.0	0.0	0.0
PLIN4	729359	symbol	H. sapiens	729359	H. sapiens	PLIN4	perilipin 4			Cytosol;Lipid droplets;Plasma membrane(Supported)Vesicles(Approved)				0.0	0.0	0.0	0.0	0.0	0.0	0.0	0.0	0.0	0.0	0.0	0.0	0.0
TNXB	7148	symbol	H. sapiens	7148	H. sapiens	TNXB	tenascin XB	GO:0048251 elastic fiber assembly;GO:0085029 extracellular matrix assembly;GO:0030199 collagen fibril organization				(M3008)NABA ECM GLYCOPROTEINS; (M5884)NABA CORE MATRISOME; (M5889)NABA MATRISOME		0.0	0.0	1.0	0.0	1.0	0.0	0.0	1.0	0.0	0.0	0.0	0.0	0.0

## Sheet: Enrichment
GroupID	Category	Term	Description	LogP	Log(q-value)	InTerm_InList	Genes	Symbols
1_Summary	KEGG Pathway	hsa04610	Complement and coagulation cascades	-13.8607	-9.5416	9/79	2,722,729,1191,2243,2244,3053,3075,3827,350,3848,871,3240,3700,338,5118,7415	A2M,C4BPA,C6,CLU,FGA,FGB,SERPIND1,CFH,KNG1,APOH,KRT1,SERPINH1,HP,ITIH4,APOB,PCOLCE,VCP
1_Member	KEGG Pathway	hsa04610	Complement and coagulation cascades	-13.8607	-9.5416	9/79	2,722,729,1191,2243,2244,3053,3075,3827	A2M,C4BPA,C6,CLU,FGA,FGB,SERPIND1,CFH,KNG1
1_Member	GO Biological Processes	GO:0072376	protein activation cascade	-11.717	-8.09684	10/201	2,350,722,729,1191,2243,2244,3075,3827,3848	A2M,APOH,C4BPA,C6,CLU,FGA,FGB,CFH,KNG1,KRT1
1_Member	GO Biological Processes	GO:0051604	protein maturation	-7.57	-4.5338	9/396	2,350,722,729,871,1191,2243,2244,3075	A2M,APOH,C4BPA,C6,SERPINH1,CLU,FGA,FGB,CFH
1_Member	GO Biological Processes	GO:0016485	protein processing	-7.00259	-4.13064	8/327	2,350,722,729,1191,2243,2244,3075	A2M,APOH,C4BPA,C6,CLU,FGA,FGB,CFH
1_Member	GO Biological Processes	GO:0002526	acute inflammatory response	-6.91171	-4.08397	7/222	2,722,729,1191,3075,3240,3700	A2M,C4BPA,C6,CLU,CFH,HP,ITIH4
1_Member	GO Biological Processes	GO:0006959	humoral immune response	-6.67453	-3.92362	8/361	2,722,729,1191,2243,2244,3075,3848	A2M,C4BPA,C6,CLU,FGA,FGB,CFH,KRT1
1_Member	GO Biological Processes	GO:0006956	complement activation	-6.14549	-3.50763	6/178	2,722,729,1191,3075,3848	A2M,C4BPA,C6,CLU,CFH,KRT1
1_Member	Reactome Gene Sets	R-HSA-977606	Regulation of Complement cascade	-5.83325	-3.23372	4/47	722,729,1191,3075	C4BPA,C6,CLU,CFH
1_Member	GO Biological Processes	GO:0030449	regulation of complement activation	-5.71038	-3.12367	5/116	2,722,729,1191,3075	A2M,C4BPA,C6,CLU,CFH
1_Member	GO Biological Processes	GO:2000257	regulation of protein activation cascade	-5.69199	-3.11324	5/117	2,722,729,1191,3075	A2M,C4BPA,C6,CLU,CFH
1_Member	Reactome Gene Sets	R-HSA-166658	Complement cascade	-5.46309	-2.90741	4/58	722,729,1191,3075	C4BPA,C6,CLU,CFH
1_Member	GO Biological Processes	GO:0002920	regulation of humoral immune response	-5.38643	-2.83817	5/135	2,722,729,1191,3075	A2M,C4BPA,C6,CLU,CFH
1_Member	GO Biological Processes	GO:0002253	activation of immune response	-5.34266	-2.80888	9/731	2,338,722,729,1191,2243,2244,3075,3848	A2M,APOB,C4BPA,C6,CLU,FGA,FGB,CFH,KRT1
1_Member	GO Biological Processes	GO:0002673	regulation of acute inflammatory response	-5.01347	-2.53947	5/161	2,722,729,1191,3075	A2M,C4BPA,C6,CLU,CFH
1_Member	GO Biological Processes	GO:0070613	regulation of protein processing	-4.77916	-2.34087	5/180	2,722,729,1191,3075	A2M,C4BPA,C6,CLU,CFH
1_Member	GO Biological Processes	GO:1903317	regulation of protein maturation	-4.75604	-2.32379	5/182	2,722,729,1191,3075	A2M,C4BPA,C6,CLU,CFH
1_Member	GO Biological Processes	GO:0050727	regulation of inflammatory response	-3.5775	-1.33009	6/508	2,722,729,1191,3075,3848	A2M,C4BPA,C6,CLU,CFH,KRT1
1_Member	GO Biological Processes	GO:0002697	regulation of immune effector process	-2.86135	-0.726931	5/466	2,722,729,1191,3075	A2M,C4BPA,C6,CLU,CFH
1_Member	GO Biological Processes	GO:0006958	complement activation, classical pathway	-2.69353	-0.594536	3/141	722,729,1191	C4BPA,C6,CLU
1_Member	GO Biological Processes	GO:0002455	humoral immune response mediated by circulating immunoglobulin	-2.5848	-0.508736	3/154	722,729,1191	C4BPA,C6,CLU
1_Member	GO Biological Processes	GO:0045862	positive regulation of proteolysis	-2.37954	-0.329944	4/370	729,1191,5118,7415	C6,CLU,PCOLCE,VCP
1_Member	GO Biological Processes	GO:0035966	response to topologically incorrect protein	-2.24312	-0.21231	3/204	871,1191,7415	SERPINH1,CLU,VCP
1_Member	GO Biological Processes	GO:0045732	positive regulation of protein catabolic process	-2.14741	-0.127159	3/221	722,1191,7415	C4BPA,CLU,VCP
1_Member	GO Biological Processes	GO:0016064	immunoglobulin mediated immune response	-2.12607	-0.107993	3/225	722,729,1191	C4BPA,C6,CLU
1_Member	GO Biological Processes	GO:0002250	adaptive immune response	-2.1177	-0.101785	5/696	722,729,1191,2243,2244	C4BPA,C6,CLU,FGA,FGB
1_Member	GO Biological Processes	GO:0019724	B cell mediated immunity	-2.11034	-0.0965809	3/228	722,729,1191	C4BPA,C6,CLU
2_Summary	GO Biological Processes	GO:0002576	platelet degranulation	-11.921	-8.09684	9/128	1,2,350,1191,1893,2243,2244,3700,3827,847,3043,3240,3848,7415,338,3053,309,1634,337,6649,1291,4060,722	A1BG,A2M,APOH,CLU,ECM1,FGA,FGB,ITIH4,KNG1,CAT,HBB,HP,KRT1,VCP,APOB,SERPIND1,ANXA6,DCN,APOA4,SOD3,COL6A1,LUM,C4BPA
2_Member	GO Biological Processes	GO:0002576	platelet degranulation	-11.921	-8.09684	9/128	1,2,350,1191,1893,2243,2244,3700,3827	A1BG,A2M,APOH,CLU,ECM1,FGA,FGB,ITIH4,KNG1
2_Member	Reactome Gene Sets	R-HSA-114608	Platelet degranulation	-11.8902	-8.09684	9/129	1,2,350,1191,1893,2243,2244,3700,3827	A1BG,A2M,APOH,CLU,ECM1,FGA,FGB,ITIH4,KNG1
2_Member	Reactome Gene Sets	R-HSA-76005	Response to elevated platelet cytosolic Ca2+	-11.7396	-8.09684	9/134	1,2,350,1191,1893,2243,2244,3700,3827	A1BG,A2M,APOH,CLU,ECM1,FGA,FGB,ITIH4,KNG1
2_Member	GO Biological Processes	GO:0045055	regulated exocytosis	-10.2897	-6.92486	14/796	1,2,350,847,1191,1893,2243,2244,3043,3240,3700,3827,3848,7415	A1BG,A2M,APOH,CAT,CLU,ECM1,FGA,FGB,HBB,HP,ITIH4,KNG1,KRT1,VCP
2_Member	Reactome Gene Sets	R-HSA-109582	Hemostasis	-9.24739	-5.96968	12/622	1,2,338,350,1191,1893,2243,2244,3043,3053,3700,3827	A1BG,A2M,APOB,APOH,CLU,ECM1,FGA,FGB,HBB,SERPIND1,ITIH4,KNG1
2_Member	Reactome Gene Sets	R-HSA-76002	Platelet activation, signaling and aggregation	-9.11617	-5.87625	9/263	1,2,350,1191,1893,2243,2244,3700,3827	A1BG,A2M,APOH,CLU,ECM1,FGA,FGB,ITIH4,KNG1
2_Member	GO Biological Processes	GO:0072378	blood coagulation, fibrin clot formation	-8.95782	-5.78484	5/27	2,350,2243,2244,3827	A2M,APOH,FGA,FGB,KNG1
2_Member	Reactome Gene Sets	R-HSA-140877	Formation of Fibrin Clot (Clotting Cascade)	-8.11145	-4.99647	5/39	2,2243,2244,3053,3827	A2M,FGA,FGB,SERPIND1,KNG1
2_Member	GO Biological Processes	GO:0030195	negative regulation of blood coagulation	-7.59707	-4.5338	5/49	350,2243,2244,3827,3848	APOH,FGA,FGB,KNG1,KRT1
2_Member	GO Biological Processes	GO:1900047	negative regulation of hemostasis	-7.55188	-4.5338	5/50	350,2243,2244,3827,3848	APOH,FGA,FGB,KNG1,KRT1
2_Member	GO Biological Processes	GO:0050819	negative regulation of coagulation	-7.42183	-4.44515	5/53	350,2243,2244,3827,3848	APOH,FGA,FGB,KNG1,KRT1
2_Member	GO Biological Processes	GO:0042060	wound healing	-7.28459	-4.3457	10/576	2,309,350,1634,2243,2244,3043,3053,3827,3848	A2M,ANXA6,APOH,DCN,FGA,FGB,HBB,SERPIND1,KNG1,KRT1
2_Member	GO Biological Processes	GO:0042730	fibrinolysis	-6.97013	-4.11342	4/25	350,2243,2244,3848	APOH,FGA,FGB,KRT1
2_Member	GO Biological Processes	GO:0007596	blood coagulation	-6.91232	-4.08397	8/336	2,350,2243,2244,3043,3053,3827,3848	A2M,APOH,FGA,FGB,HBB,SERPIND1,KNG1,KRT1
2_Member	GO Biological Processes	GO:0007599	hemostasis	-6.86328	-4.06593	8/341	2,350,2243,2244,3043,3053,3827,3848	A2M,APOH,FGA,FGB,HBB,SERPIND1,KNG1,KRT1
2_Member	GO Biological Processes	GO:0050817	coagulation	-6.85356	-4.06593	8/342	2,350,2243,2244,3043,3053,3827,3848	A2M,APOH,FGA,FGB,HBB,SERPIND1,KNG1,KRT1
2_Member	GO Biological Processes	GO:0061045	negative regulation of wound healing	-6.68457	-3.92362	5/74	350,2243,2244,3827,3848	APOH,FGA,FGB,KNG1,KRT1
2_Member	GO Biological Processes	GO:0030193	regulation of blood coagulation	-6.5976	-3.86956	5/77	350,2243,2244,3827,3848	APOH,FGA,FGB,KNG1,KRT1
2_Member	GO Biological Processes	GO:1900046	regulation of hemostasis	-6.5694	-3.85264	5/78	350,2243,2244,3827,3848	APOH,FGA,FGB,KNG1,KRT1
2_Member	GO Biological Processes	GO:0009611	response to wounding	-6.55148	-3.85264	10/691	2,309,350,1634,2243,2244,3043,3053,3827,3848	A2M,ANXA6,APOH,DCN,FGA,FGB,HBB,SERPIND1,KNG1,KRT1
2_Member	GO Biological Processes	GO:0050818	regulation of coagulation	-6.46026	-3.77462	5/82	350,2243,2244,3827,3848	APOH,FGA,FGB,KNG1,KRT1
2_Member	GO Biological Processes	GO:1903035	negative regulation of response to wounding	-6.28205	-3.61616	5/89	350,2243,2244,3827,3848	APOH,FGA,FGB,KNG1,KRT1
2_Member	GO Biological Processes	GO:0010035	response to inorganic substance	-6.26941	-3.61307	9/564	337,338,847,2243,2244,3043,3240,6649,7415	APOA4,APOB,CAT,FGA,FGB,HBB,HP,SOD3,VCP
2_Member	GO Biological Processes	GO:0050878	regulation of body fluid levels	-5.56715	-2.99623	8/507	2,350,2243,2244,3043,3053,3827,3848	A2M,APOH,FGA,FGB,HBB,SERPIND1,KNG1,KRT1
2_Member	Reactome Gene Sets	R-HSA-5686938	Regulation of TLR by endogenous ligand	-5.30183	-2.77511	3/19	338,2243,2244	APOB,FGA,FGB
2_Member	GO Biological Processes	GO:0061041	regulation of wound healing	-5.10726	-2.60922	5/154	350,2243,2244,3827,3848	APOH,FGA,FGB,KNG1,KRT1
2_Member	Reactome Gene Sets	R-HSA-140875	Common Pathway of Fibrin Clot Formation	-5.10225	-2.60922	3/22	2243,2244,3053	FGA,FGB,SERPIND1
2_Member	GO Biological Processes	GO:0031639	plasminogen activation	-5.04209	-2.56183	3/23	350,2243,2244	APOH,FGA,FGB
2_Member	Reactome Gene Sets	R-HSA-216083	Integrin cell surface interactions	-4.79949	-2.35544	4/85	1291,2243,2244,4060	COL6A1,FGA,FGB,LUM
2_Member	Canonical Pathways	M169	PID INTEGRIN2 PATHWAY	-4.73078	-2.31476	3/29	2243,2244,3827	FGA,FGB,KNG1
2_Member	GO Biological Processes	GO:1903034	regulation of response to wounding	-4.71059	-2.29996	5/186	350,2243,2244,3827,3848	APOH,FGA,FGB,KNG1,KRT1
2_Member	GO Biological Processes	GO:0031638	zymogen activation	-3.91249	-1.58902	3/54	350,2243,2244	APOH,FGA,FGB
2_Member	GO Biological Processes	GO:0070527	platelet aggregation	-3.77596	-1.47389	3/60	2243,2244,3043	FGA,FGB,HBB
2_Member	Canonical Pathways	M18	PID INTEGRIN1 PATHWAY	-3.65299	-1.37527	3/66	1291,2243,2244	COL6A1,FGA,FGB
2_Member	GO Biological Processes	GO:0034109	homotypic cell-cell adhesion	-3.34413	-1.14387	3/84	2243,2244,3043	FGA,FGB,HBB
2_Member	GO Biological Processes	GO:0032102	negative regulation of response to external stimulus	-3.27841	-1.08964	5/376	350,2243,2244,3827,3848	APOH,FGA,FGB,KNG1,KRT1
2_Member	GO Biological Processes	GO:0019730	antimicrobial humoral response	-2.86319	-0.726931	3/123	1191,2243,2244	CLU,FGA,FGB
2_Member	GO Biological Processes	GO:0009617	response to bacterium	-2.75896	-0.643978	6/729	338,722,1634,2243,2244,3240	APOB,C4BPA,DCN,FGA,FGB,HP
2_Member	GO Biological Processes	GO:0035296	regulation of tube diameter	-2.69353	-0.594536	3/141	2243,2244,3827	FGA,FGB,KNG1
2_Member	GO Biological Processes	GO:0050880	regulation of blood vessel size	-2.69353	-0.594536	3/141	2243,2244,3827	FGA,FGB,KNG1
2_Member	GO Biological Processes	GO:0097746	regulation of blood vessel diameter	-2.69353	-0.594536	3/141	2243,2244,3827	FGA,FGB,KNG1
2_Member	GO Biological Processes	GO:0035150	regulation of tube size	-2.6848	-0.588407	3/142	2243,2244,3827	FGA,FGB,KNG1
2_Member	GO Biological Processes	GO:0002224	toll-like receptor signaling pathway	-2.5848	-0.508736	3/154	338,2243,2244	APOB,FGA,FGB
2_Member	GO Biological Processes	GO:0030168	platelet activation	-2.5848	-0.508736	3/154	2243,2244,3043	FGA,FGB,HBB
2_Member	Reactome Gene Sets	R-HSA-168898	Toll-like Receptor Cascades	-2.55332	-0.484634	3/158	338,2243,2244	APOB,FGA,FGB
2_Member	GO Biological Processes	GO:0003018	vascular process in circulatory system	-2.44246	-0.383424	3/173	2243,2244,3827	FGA,FGB,KNG1
2_Member	GO Biological Processes	GO:0010038	response to metal ion	-2.40896	-0.352303	4/363	847,2243,2244,6649	CAT,FGA,FGB,SOD3
2_Member	GO Biological Processes	GO:0002221	pattern recognition receptor signaling pathway	-2.26691	-0.228841	3/200	338,2243,2244	APOB,FGA,FGB
2_Member	GO Biological Processes	GO:2001234	negative regulation of apoptotic signaling pathway	-2.08461	-0.0730047	3/233	1191,2243,2244	CLU,FGA,FGB
2_Member	GO Biological Processes	GO:0045088	regulation of innate immune response	-2.07939	-0.0699175	4/451	2,338,2243,2244	A2M,APOB,FGA,FGB
3_Summary	GO Biological Processes	GO:0043062	extracellular structure organization	-11.1034	-7.56248	12/429	2,337,338,871,1291,1634,1805,2243,2244,4060,4320,7148,5118,1191	A2M,APOA4,APOB,SERPINH1,COL6A1,DCN,DPT,FGA,FGB,LUM,MMP11,TNXB,PCOLCE,CLU
3_Member	GO Biological Processes	GO:0043062	extracellular structure organization	-11.1034	-7.56248	12/429	2,337,338,871,1291,1634,1805,2243,2244,4060,4320,7148	A2M,APOA4,APOB,SERPINH1,COL6A1,DCN,DPT,FGA,FGB,LUM,MMP11,TNXB
3_Member	Reactome Gene Sets	R-HSA-1474244	Extracellular matrix organization	-9.98444	-6.66534	10/301	2,871,1291,1634,2243,2244,4060,4320,5118,7148	A2M,SERPINH1,COL6A1,DCN,FGA,FGB,LUM,MMP11,PCOLCE,TNXB
3_Member	GO Biological Processes	GO:0030198	extracellular matrix organization	-9.07947	-5.8743	10/373	2,871,1291,1634,1805,2243,2244,4060,4320,7148	A2M,SERPINH1,COL6A1,DCN,DPT,FGA,FGB,LUM,MMP11,TNXB
3_Member	GO Biological Processes	GO:0030199	collagen fibril organization	-7.50764	-4.51075	5/51	871,1805,4060,4320,7148	SERPINH1,DPT,LUM,MMP11,TNXB
3_Member	Reactome Gene Sets	R-HSA-1474228	Degradation of the extracellular matrix	-3.95114	-1.62326	4/140	2,1291,1634,4320	A2M,COL6A1,DCN,MMP11
3_Member	GO Biological Processes	GO:0032963	collagen metabolic process	-2.96926	-0.817471	3/113	871,4320,7148	SERPINH1,MMP11,TNXB
3_Member	GO Biological Processes	GO:0097435	supramolecular fiber organization	-2.85484	-0.724321	6/698	871,1191,1805,4060,4320,7148	SERPINH1,CLU,DPT,LUM,MMP11,TNXB
4_Summary	GO Biological Processes	GO:0051187	cofactor catabolic process	-10.5183	-7.04425	7/68	259,337,847,3043,3240,7415,23530,6649,216,1191,338,2819,1,3848,8639,286,3827	AMBP,APOA4,CAT,HBB,HP,VCP,NNT,SOD3,ALDH1A1,CLU,APOB,GPD1,A1BG,KRT1,AOC3,ANK1,KNG1
4_Member	GO Biological Processes	GO:0051187	cofactor catabolic process	-10.5183	-7.04425	7/68	259,337,847,3043,3240,7415,23530	AMBP,APOA4,CAT,HBB,HP,VCP,NNT
4_Member	GO Biological Processes	GO:0042744	hydrogen peroxide catabolic process	-8.49291	-5.3499	5/33	337,847,3043,3240,23530	APOA4,CAT,HBB,HP,NNT
4_Member	GO Biological Processes	GO:0098869	cellular oxidant detoxification	-7.55556	-4.5338	6/103	337,847,3043,3240,6649,23530	APOA4,CAT,HBB,HP,SOD3,NNT
4_Member	GO Biological Processes	GO:1990748	cellular detoxification	-7.29112	-4.3457	6/114	337,847,3043,3240,6649,23530	APOA4,CAT,HBB,HP,SOD3,NNT
4_Member	GO Biological Processes	GO:0042743	hydrogen peroxide metabolic process	-7.22145	-4.30029	5/58	337,847,3043,3240,23530	APOA4,CAT,HBB,HP,NNT
4_Member	GO Biological Processes	GO:0017001	antibiotic catabolic process	-7.14634	-4.24221	5/60	337,847,3043,3240,23530	APOA4,CAT,HBB,HP,NNT
4_Member	GO Biological Processes	GO:0098754	detoxification	-6.89188	-4.07792	6/133	337,847,3043,3240,6649,23530	APOA4,CAT,HBB,HP,SOD3,NNT
4_Member	GO Biological Processes	GO:0016999	antibiotic metabolic process	-6.5485	-3.85264	6/152	216,337,847,3043,3240,23530	ALDH1A1,APOA4,CAT,HBB,HP,NNT
4_Member	GO Biological Processes	GO:0072593	reactive oxygen species metabolic process	-6.16868	-3.52168	7/286	337,847,1191,3043,3240,6649,23530	APOA4,CAT,CLU,HBB,HP,SOD3,NNT
4_Member	Reactome Gene Sets	R-HSA-2173782	Binding and Uptake of Ligands by Scavenger Receptors	-6.03281	-3.4039	4/42	259,338,3043,3240	AMBP,APOB,HBB,HP
4_Member	Reactome Gene Sets	R-HSA-2168880	Scavenging of heme from plasma	-5.82855	-3.23372	3/13	259,3043,3240	AMBP,HBB,HP
4_Member	GO Biological Processes	GO:0097237	cellular response to toxic substance	-5.28087	-2.7611	6/251	337,847,3043,3240,6649,23530	APOA4,CAT,HBB,HP,SOD3,NNT
4_Member	GO Biological Processes	GO:0042737	drug catabolic process	-5.23469	-2.72849	5/145	337,847,3043,3240,23530	APOA4,CAT,HBB,HP,NNT
4_Member	GO Biological Processes	GO:0051186	cofactor metabolic process	-4.98396	-2.52817	8/609	259,337,847,2819,3043,3240,7415,23530	AMBP,APOA4,CAT,GPD1,HBB,HP,VCP,NNT
4_Member	GO Biological Processes	GO:0000302	response to reactive oxygen species	-4.21704	-1.85698	5/236	337,847,3043,3240,6649	APOA4,CAT,HBB,HP,SOD3
4_Member	GO Biological Processes	GO:0002274	myeloid leukocyte activation	-3.83788	-1.52738	7/656	1,847,1191,3043,3240,3848,7415	A1BG,CAT,CLU,HBB,HP,KRT1,VCP
4_Member	GO Biological Processes	GO:0006979	response to oxidative stress	-3.82028	-1.51401	6/458	337,847,3043,3240,3848,6649	APOA4,CAT,HBB,HP,KRT1,SOD3
4_Member	Reactome Gene Sets	R-HSA-6798695	Neutrophil degranulation	-3.70996	-1.42023	6/480	1,847,3043,3240,3848,7415	A1BG,CAT,HBB,HP,KRT1,VCP
4_Member	GO Biological Processes	GO:0043312	neutrophil degranulation	-3.67124	-1.38556	6/488	1,847,3043,3240,3848,7415	A1BG,CAT,HBB,HP,KRT1,VCP
4_Member	GO Biological Processes	GO:0002283	neutrophil activation involved in immune response	-3.65691	-1.37527	6/491	1,847,3043,3240,3848,7415	A1BG,CAT,HBB,HP,KRT1,VCP
4_Member	GO Biological Processes	GO:0042119	neutrophil activation	-3.60983	-1.34763	6/501	1,847,3043,3240,3848,7415	A1BG,CAT,HBB,HP,KRT1,VCP
4_Member	GO Biological Processes	GO:0002446	neutrophil mediated immunity	-3.60518	-1.34677	6/502	1,847,3043,3240,3848,7415	A1BG,CAT,HBB,HP,KRT1,VCP
4_Member	GO Biological Processes	GO:0036230	granulocyte activation	-3.58209	-1.33009	6/507	1,847,3043,3240,3848,7415	A1BG,CAT,HBB,HP,KRT1,VCP
4_Member	GO Biological Processes	GO:0006898	receptor-mediated endocytosis	-3.55548	-1.31192	5/327	259,338,1191,3043,3240	AMBP,APOB,CLU,HBB,HP
4_Member	GO Biological Processes	GO:0046677	response to antibiotic	-3.53119	-1.29127	5/331	847,1191,3043,3240,8639	CAT,CLU,HBB,HP,AOC3
4_Member	GO Biological Processes	GO:0009636	response to toxic substance	-3.46602	-1.23682	6/533	337,847,3043,3240,6649,23530	APOA4,CAT,HBB,HP,SOD3,NNT
4_Member	GO Biological Processes	GO:0043299	leukocyte degranulation	-3.44874	-1.22654	6/537	1,847,3043,3240,3848,7415	A1BG,CAT,HBB,HP,KRT1,VCP
4_Member	GO Biological Processes	GO:0002275	myeloid cell activation involved in immune response	-3.40616	-1.19086	6/547	1,847,3043,3240,3848,7415	A1BG,CAT,HBB,HP,KRT1,VCP
4_Member	GO Biological Processes	GO:2000377	regulation of reactive oxygen species metabolic process	-3.38422	-1.1757	4/197	1191,3043,3240,23530	CLU,HBB,HP,NNT
4_Member	GO Biological Processes	GO:0002444	myeloid leukocyte mediated immunity	-3.37274	-1.16758	6/555	1,847,3043,3240,3848,7415	A1BG,CAT,HBB,HP,KRT1,VCP
4_Member	GO Biological Processes	GO:2000379	positive regulation of reactive oxygen species metabolic process	-3.08575	-0.909661	3/103	1191,3043,23530	CLU,HBB,NNT
4_Member	GO Biological Processes	GO:0002366	leukocyte activation involved in immune response	-2.81403	-0.690823	6/711	1,847,3043,3240,3848,7415	A1BG,CAT,HBB,HP,KRT1,VCP
4_Member	GO Biological Processes	GO:0002263	cell activation involved in immune response	-2.80165	-0.681201	6/715	1,847,3043,3240,3848,7415	A1BG,CAT,HBB,HP,KRT1,VCP
4_Member	GO Biological Processes	GO:0042542	response to hydrogen peroxide	-2.65049	-0.559272	3/146	847,3043,3240	CAT,HBB,HP
4_Member	Reactome Gene Sets	R-HSA-5653656	Vesicle-mediated transport	-2.17784	-0.1532	5/673	259,286,338,3043,3240	AMBP,ANK1,APOB,HBB,HP
4_Member	GO Biological Processes	GO:0010942	positive regulation of cell death	-2.01152	-0.0104801	5/739	1191,3043,3240,3827,7415	CLU,HBB,HP,KNG1,VCP
5_Summary	Canonical Pathways	M5884	NABA CORE MATRISOME	-10.3689	-6.9529	10/275	1291,1634,1805,1893,2243,2244,4060,5118,5549,7148	COL6A1,DCN,DPT,ECM1,FGA,FGB,LUM,PCOLCE,PRELP,TNXB
5_Member	Canonical Pathways	M5884	NABA CORE MATRISOME	-10.3689	-6.9529	10/275	1291,1634,1805,1893,2243,2244,4060,5118,5549,7148	COL6A1,DCN,DPT,ECM1,FGA,FGB,LUM,PCOLCE,PRELP,TNXB
5_Member	Canonical Pathways	M3008	NABA ECM GLYCOPROTEINS	-5.90134	-3.2812	6/196	1805,1893,2243,2244,5118,7148	DPT,ECM1,FGA,FGB,PCOLCE,TNXB
6_Summary	GO Biological Processes	GO:0052547	regulation of peptidase activity	-7.01447	-4.13064	9/460	2,259,871,1893,3053,3700,3827,5118,7415,4320,722,350,309	A2M,AMBP,SERPINH1,ECM1,SERPIND1,ITIH4,KNG1,PCOLCE,VCP,MMP11,C4BPA,APOH,ANXA6
6_Member	GO Biological Processes	GO:0052547	regulation of peptidase activity	-7.01447	-4.13064	9/460	2,259,871,1893,3053,3700,3827,5118,7415	A2M,AMBP,SERPINH1,ECM1,SERPIND1,ITIH4,KNG1,PCOLCE,VCP
6_Member	Canonical Pathways	M3468	NABA ECM REGULATORS	-6.70643	-3.93139	7/238	2,259,871,3053,3700,3827,4320	A2M,AMBP,SERPINH1,SERPIND1,ITIH4,KNG1,MMP11
6_Member	GO Biological Processes	GO:0045861	negative regulation of proteolysis	-6.6111	-3.87178	8/368	2,259,722,871,1893,3053,3700,3827	A2M,AMBP,C4BPA,SERPINH1,ECM1,SERPIND1,ITIH4,KNG1
6_Member	GO Biological Processes	GO:0010466	negative regulation of peptidase activity	-6.38013	-3.70447	7/266	2,259,871,1893,3053,3700,3827	A2M,AMBP,SERPINH1,ECM1,SERPIND1,ITIH4,KNG1
6_Member	GO Biological Processes	GO:0007597	blood coagulation, intrinsic pathway	-5.37592	-2.83497	3/18	2,350,3827	A2M,APOH,KNG1
6_Member	GO Biological Processes	GO:0010951	negative regulation of endopeptidase activity	-5.26112	-2.74819	6/253	2,259,871,3053,3700,3827	A2M,AMBP,SERPINH1,SERPIND1,ITIH4,KNG1
6_Member	Reactome Gene Sets	R-HSA-140837	Intrinsic Pathway of Fibrin Clot Formation	-5.04209	-2.56183	3/23	2,3053,3827	A2M,SERPIND1,KNG1
6_Member	GO Biological Processes	GO:0052548	regulation of endopeptidase activity	-5.00676	-2.53892	7/429	2,259,871,3053,3700,3827,7415	A2M,AMBP,SERPINH1,SERPIND1,ITIH4,KNG1,VCP
6_Member	GO Biological Processes	GO:0051346	negative regulation of hydrolase activity	-4.7508	-2.32379	7/470	2,259,871,1893,3053,3700,3827	A2M,AMBP,SERPINH1,ECM1,SERPIND1,ITIH4,KNG1
6_Member	Canonical Pathways	M5885	NABA MATRISOME ASSOCIATED	-4.32438	-1.93977	8/753	2,259,309,871,3053,3700,3827,4320	A2M,AMBP,ANXA6,SERPINH1,SERPIND1,ITIH4,KNG1,MMP11
6_Member	GO Biological Processes	GO:0050777	negative regulation of immune response	-2.56895	-0.495361	3/156	2,259,722	A2M,AMBP,C4BPA
7_Summary	Reactome Gene Sets	R-HSA-8957275	Post-translational protein phosphorylation	-5.86385	-3.25231	5/108	338,1356,2243,3053,3827	APOB,CP,FGA,SERPIND1,KNG1
7_Member	Reactome Gene Sets	R-HSA-8957275	Post-translational protein phosphorylation	-5.86385	-3.25231	5/108	338,1356,2243,3053,3827	APOB,CP,FGA,SERPIND1,KNG1
7_Member	Reactome Gene Sets	R-HSA-381426	Regulation of Insulin-like Growth Factor (IGF) transport and uptake by Insulin-like Growth Factor Bi	-5.55049	-2.98725	5/125	338,1356,2243,3053,3827	APOB,CP,FGA,SERPIND1,KNG1
7_Member	GO Biological Processes	GO:0043687	post-translational protein modification	-3.3424	-1.14387	5/364	338,1356,2243,3053,3827	APOB,CP,FGA,SERPIND1,KNG1
8_Summary	Reactome Gene Sets	R-HSA-3000178	ECM proteoglycans	-4.9926	-2.53083	4/76	1291,1634,4060,7148,5549,3700,2819,216,286	COL6A1,DCN,LUM,TNXB,PRELP,ITIH4,GPD1,ALDH1A1,ANK1
8_Member	Reactome Gene Sets	R-HSA-3000178	ECM proteoglycans	-4.9926	-2.53083	4/76	1291,1634,4060,7148	COL6A1,DCN,LUM,TNXB
8_Member	Canonical Pathways	M5882	NABA PROTEOGLYCANS	-4.48087	-2.08084	3/35	1634,4060,5549	DCN,LUM,PRELP
8_Member	GO Biological Processes	GO:1903510	mucopolysaccharide metabolic process	-4.2978	-1.92318	4/114	1634,3700,4060,5549	DCN,ITIH4,LUM,PRELP
8_Member	Reactome Gene Sets	R-HSA-3560782	Diseases associated with glycosaminoglycan metabolism	-4.27225	-1.90739	3/41	1634,4060,5549	DCN,LUM,PRELP
8_Member	GO Biological Processes	GO:0044273	sulfur compound catabolic process	-3.88867	-1.56956	3/55	1634,4060,5549	DCN,LUM,PRELP
8_Member	GO Biological Processes	GO:0006027	glycosaminoglycan catabolic process	-3.7546	-1.45668	3/61	1634,4060,5549	DCN,LUM,PRELP
8_Member	GO Biological Processes	GO:0030203	glycosaminoglycan metabolic process	-3.73844	-1.44464	4/159	1634,3700,4060,5549	DCN,ITIH4,LUM,PRELP
8_Member	GO Biological Processes	GO:0006026	aminoglycan catabolic process	-3.63363	-1.36374	3/67	1634,4060,5549	DCN,LUM,PRELP
8_Member	GO Biological Processes	GO:0006022	aminoglycan metabolic process	-3.61759	-1.35157	4/171	1634,3700,4060,5549	DCN,ITIH4,LUM,PRELP
8_Member	GO Biological Processes	GO:1901136	carbohydrate derivative catabolic process	-3.4094	-1.19086	4/194	1634,2819,4060,5549	DCN,GPD1,LUM,PRELP
8_Member	GO Biological Processes	GO:0006024	glycosaminoglycan biosynthetic process	-3.0145	-0.847681	3/109	1634,4060,5549	DCN,LUM,PRELP
8_Member	GO Biological Processes	GO:0006023	aminoglycan biosynthetic process	-2.95821	-0.809371	3/114	1634,4060,5549	DCN,LUM,PRELP
8_Member	Reactome Gene Sets	R-HSA-1630316	Glycosaminoglycan metabolism	-2.8531	-0.724321	3/124	1634,4060,5549	DCN,LUM,PRELP
8_Member	Reactome Gene Sets	R-HSA-71387	Metabolism of carbohydrates	-2.73308	-0.620795	4/295	216,1634,4060,5549	ALDH1A1,DCN,LUM,PRELP
8_Member	Reactome Gene Sets	R-HSA-3781865	Diseases of glycosylation	-2.67612	-0.582327	3/143	1634,4060,5549	DCN,LUM,PRELP
8_Member	GO Biological Processes	GO:0044272	sulfur compound biosynthetic process	-2.30983	-0.267186	3/193	1634,4060,5549	DCN,LUM,PRELP
8_Member	KEGG Pathway	hsa05205	Proteoglycans in cancer	-2.24902	-0.213215	3/203	286,1634,4060	ANK1,DCN,LUM
8_Member	Reactome Gene Sets	R-HSA-5668914	Diseases of metabolism	-2.0253	-0.0200645	3/245	1634,4060,5549	DCN,LUM,PRELP
9_Summary	GO Biological Processes	GO:0009896	positive regulation of catabolic process	-4.96121	-2.51133	7/436	337,722,1191,1634,2819,7415,23530,847,3240,216,338	APOA4,C4BPA,CLU,DCN,GPD1,VCP,NNT,CAT,HP,ALDH1A1,APOB
9_Member	GO Biological Processes	GO:0009896	positive regulation of catabolic process	-4.96121	-2.51133	7/436	337,722,1191,1634,2819,7415,23530	APOA4,C4BPA,CLU,DCN,GPD1,VCP,NNT
9_Member	GO Biological Processes	GO:0031331	positive regulation of cellular catabolic process	-4.31631	-1.93673	6/372	337,1191,1634,2819,7415,23530	APOA4,CLU,DCN,GPD1,VCP,NNT
9_Member	GO Biological Processes	GO:0051881	regulation of mitochondrial membrane potential	-3.50604	-1.26972	3/74	1634,7415,23530	DCN,VCP,NNT
9_Member	GO Biological Processes	GO:0045333	cellular respiration	-3.46106	-1.23537	4/188	847,2819,7415,23530	CAT,GPD1,VCP,NNT
9_Member	GO Biological Processes	GO:0009060	aerobic respiration	-3.29948	-1.10422	3/87	847,7415,23530	CAT,VCP,NNT
9_Member	GO Biological Processes	GO:0051193	regulation of cofactor metabolic process	-2.88366	-0.740644	3/121	2819,3240,23530	GPD1,HP,NNT
9_Member	GO Biological Processes	GO:0015980	energy derivation by oxidation of organic compounds	-2.82153	-0.695551	4/279	847,2819,7415,23530	CAT,GPD1,VCP,NNT
9_Member	GO Biological Processes	GO:0006091	generation of precursor metabolites and energy	-2.64574	-0.557079	5/522	216,847,2819,7415,23530	ALDH1A1,CAT,GPD1,VCP,NNT
9_Member	GO Biological Processes	GO:0062013	positive regulation of small molecule metabolic process	-2.56111	-0.489978	3/157	337,2819,7415	APOA4,GPD1,VCP
9_Member	GO Biological Processes	GO:0019362	pyridine nucleotide metabolic process	-2.3161	-0.271151	3/192	2819,7415,23530	GPD1,VCP,NNT
9_Member	GO Biological Processes	GO:0046496	nicotinamide nucleotide metabolic process	-2.3161	-0.271151	3/192	2819,7415,23530	GPD1,VCP,NNT
9_Member	GO Biological Processes	GO:0072524	pyridine-containing compound metabolic process	-2.27294	-0.23259	3/199	2819,7415,23530	GPD1,VCP,NNT
9_Member	GO Biological Processes	GO:0006733	oxidoreduction coenzyme metabolic process	-2.20269	-0.175837	3/211	2819,7415,23530	GPD1,VCP,NNT
9_Member	GO Biological Processes	GO:0062012	regulation of small molecule metabolic process	-2.02118	-0.0180409	4/469	337,338,2819,7415	APOA4,APOB,GPD1,VCP
10_Summary	GO Biological Processes	GO:0003413	chondrocyte differentiation involved in endochondral bone morphogenesis	-4.73078	-2.31476	3/29	309,871,1291,1893,4060,5118,5549	ANXA6,SERPINH1,COL6A1,ECM1,LUM,PCOLCE,PRELP
10_Member	GO Biological Processes	GO:0003413	chondrocyte differentiation involved in endochondral bone morphogenesis	-4.73078	-2.31476	3/29	309,871,1291	ANXA6,SERPINH1,COL6A1
10_Member	GO Biological Processes	GO:0051216	cartilage development	-4.43837	-2.04868	5/212	309,871,1291,1893,4060	ANXA6,SERPINH1,COL6A1,ECM1,LUM
10_Member	GO Biological Processes	GO:0003416	endochondral bone growth	-4.27225	-1.90739	3/41	309,1291,1893	ANXA6,COL6A1,ECM1
10_Member	GO Biological Processes	GO:0060351	cartilage development involved in endochondral bone morphogenesis	-4.17961	-1.82429	3/44	309,871,1291	ANXA6,SERPINH1,COL6A1
10_Member	GO Biological Processes	GO:0002062	chondrocyte differentiation	-4.15546	-1.80483	4/124	309,871,1291,1893	ANXA6,SERPINH1,COL6A1,ECM1
10_Member	GO Biological Processes	GO:0098868	bone growth	-4.15018	-1.80421	3/45	309,1291,1893	ANXA6,COL6A1,ECM1
10_Member	GO Biological Processes	GO:0002063	chondrocyte development	-4.06584	-1.7335	3/48	871,1291,1893	SERPINH1,COL6A1,ECM1
10_Member	GO Biological Processes	GO:0061448	connective tissue development	-3.88247	-1.56769	5/278	309,871,1291,1893,4060	ANXA6,SERPINH1,COL6A1,ECM1,LUM
10_Member	Reactome Gene Sets	R-HSA-1650814	Collagen biosynthesis and modifying enzymes	-3.63363	-1.36374	3/67	871,1291,5118	SERPINH1,COL6A1,PCOLCE
10_Member	GO Biological Processes	GO:0060350	endochondral bone morphogenesis	-3.57732	-1.33009	3/70	309,871,1291	ANXA6,SERPINH1,COL6A1
10_Member	GO Biological Processes	GO:0001501	skeletal system development	-3.48346	-1.25071	6/529	309,871,1291,1893,4060,5549	ANXA6,SERPINH1,COL6A1,ECM1,LUM,PRELP
10_Member	Reactome Gene Sets	R-HSA-1474290	Collagen formation	-3.25641	-1.07085	3/90	871,1291,5118	SERPINH1,COL6A1,PCOLCE
10_Member	GO Biological Processes	GO:0060349	bone morphogenesis	-3.00303	-0.842283	3/110	309,871,1291	ANXA6,SERPINH1,COL6A1
10_Member	GO Biological Processes	GO:0035265	organ growth	-2.24312	-0.21231	3/204	309,1291,1893	ANXA6,COL6A1,ECM1
10_Member	GO Biological Processes	GO:0060348	bone development	-2.15824	-0.135803	3/219	309,871,1291	ANXA6,SERPINH1,COL6A1
10_Member	GO Biological Processes	GO:0048705	skeletal system morphogenesis	-2.04962	-0.0422633	3/240	309,871,1291	ANXA6,SERPINH1,COL6A1
11_Summary	GO Biological Processes	GO:0018149	peptide cross-linking	-4.51925	-2.11396	3/34	1634,3848,3858,350,729,1893,338	DCN,KRT1,KRT10,APOH,C6,ECM1,APOB
11_Member	GO Biological Processes	GO:0018149	peptide cross-linking	-4.51925	-2.11396	3/34	1634,3848,3858	DCN,KRT1,KRT10
11_Member	GO Biological Processes	GO:0045765	regulation of angiogenesis	-3.19654	-1.01416	5/392	350,729,1634,1893,3848	APOH,C6,DCN,ECM1,KRT1
11_Member	GO Biological Processes	GO:1901342	regulation of vasculature development	-2.99833	-0.84059	5/434	350,729,1634,1893,3848	APOH,C6,DCN,ECM1,KRT1
11_Member	GO Biological Processes	GO:0048514	blood vessel morphogenesis	-2.8804	-0.740275	6/690	338,350,729,1634,1893,3848	APOB,APOH,C6,DCN,ECM1,KRT1
11_Member	GO Biological Processes	GO:0001568	blood vessel development	-2.61974	-0.533632	6/777	338,350,729,1634,1893,3848	APOB,APOH,C6,DCN,ECM1,KRT1
11_Member	GO Biological Processes	GO:0001525	angiogenesis	-2.40503	-0.350738	5/594	350,729,1634,1893,3848	APOH,C6,DCN,ECM1,KRT1
12_Summary	GO Biological Processes	GO:0006641	triglyceride metabolic process	-4.45393	-2.05911	4/104	337,338,350,847,216,2638,2819,1191	APOA4,APOB,APOH,CAT,ALDH1A1,GC,GPD1,CLU
12_Member	GO Biological Processes	GO:0006641	triglyceride metabolic process	-4.45393	-2.05911	4/104	337,338,350,847	APOA4,APOB,APOH,CAT
12_Member	GO Biological Processes	GO:0006638	neutral lipid metabolic process	-4.08875	-1.75192	4/129	337,338,350,847	APOA4,APOB,APOH,CAT
12_Member	GO Biological Processes	GO:0006639	acylglycerol metabolic process	-4.08875	-1.75192	4/129	337,338,350,847	APOA4,APOB,APOH,CAT
12_Member	GO Biological Processes	GO:1901615	organic hydroxy compound metabolic process	-3.40196	-1.19006	6/548	216,337,338,847,2638,2819	ALDH1A1,APOA4,APOB,CAT,GC,GPD1
12_Member	GO Biological Processes	GO:0006066	alcohol metabolic process	-3.28892	-1.09691	5/374	216,337,338,847,2819	ALDH1A1,APOA4,APOB,CAT,GPD1
12_Member	GO Biological Processes	GO:0030301	cholesterol transport	-3.12304	-0.943812	3/100	337,338,1191	APOA4,APOB,CLU
12_Member	GO Biological Processes	GO:0046486	glycerolipid metabolic process	-3.08051	-0.907533	5/416	337,338,350,847,2819	APOA4,APOB,APOH,CAT,GPD1
12_Member	GO Biological Processes	GO:0001523	retinoid metabolic process	-3.07358	-0.90369	3/104	216,337,338	ALDH1A1,APOA4,APOB
12_Member	GO Biological Processes	GO:0016101	diterpenoid metabolic process	-3.00303	-0.842283	3/110	216,337,338	ALDH1A1,APOA4,APOB
12_Member	GO Biological Processes	GO:0015918	sterol transport	-2.98041	-0.825656	3/112	337,338,1191	APOA4,APOB,CLU
12_Member	GO Biological Processes	GO:0006721	terpenoid metabolic process	-2.89403	-0.748106	3/120	216,337,338	ALDH1A1,APOA4,APOB
12_Member	GO Biological Processes	GO:0006720	isoprenoid metabolic process	-2.70234	-0.594536	3/140	216,337,338	ALDH1A1,APOA4,APOB
12_Member	GO Biological Processes	GO:0008203	cholesterol metabolic process	-2.5848	-0.508736	3/154	337,338,847	APOA4,APOB,CAT
12_Member	GO Biological Processes	GO:0008202	steroid metabolic process	-2.54744	-0.481191	4/332	337,338,847,2638	APOA4,APOB,CAT,GC
12_Member	GO Biological Processes	GO:1902652	secondary alcohol metabolic process	-2.5379	-0.474065	3/160	337,338,847	APOA4,APOB,CAT
12_Member	GO Biological Processes	GO:0016125	sterol metabolic process	-2.47098	-0.409549	3/169	337,338,847	APOA4,APOB,CAT
12_Member	GO Biological Processes	GO:0006869	lipid transport	-2.40049	-0.348553	4/365	337,338,350,1191	APOA4,APOB,APOH,CLU
12_Member	GO Biological Processes	GO:0010876	lipid localization	-2.24138	-0.21231	4/405	337,338,350,1191	APOA4,APOB,APOH,CLU
13_Summary	Reactome Gene Sets	R-HSA-382551	Transport of small molecules	-2.76198	-0.644272	6/728	2,338,759,1356,3043,7415	A2M,APOB,CA1,CP,HBB,VCP
13_Member	Reactome Gene Sets	R-HSA-382551	Transport of small molecules	-2.76198	-0.644272	6/728	2,338,759,1356,3043,7415	A2M,APOB,CA1,CP,HBB,VCP
